# Supplementary material for: Revision of sinistral land snails of the genus Camaena (Stylommatophora, Camaenidae) from China based on morphological and molecular data, with description of a new species from Guangxi, China
Source: Zookeys. 2016 Apr 25;(584):25–48. doi: 10.3897/zookeys.584.7173 (PMC4857021; doi:10.3897/zookeys.584.7173)
Supplement: XML Treatment for Camaena [file zookeys.584.7173-treatment1.xml]

<!DOCTYPE tp:taxon-treatment
  PUBLIC "-//TaxonX//DTD Taxonomic Treatment Publishing DTD v0 20100105//EN" "tax-treatment-NSO.dtd">
<tp:taxon-treatment xmlns:tp="http://www.plazi.org/taxpub"><tp:treatment-meta><kwd-group><label>Taxon classification</label><kwd><named-content content-type="kingdom">Animalia</named-content></kwd><kwd><named-content content-type="order">Stylommatophora</named-content></kwd><kwd><named-content content-type="family">Camaenidae</named-content></kwd></kwd-group><mixed-citation publication-type="journal"><person-group><name><surname>Ding</surname><given-names>Hong-Li</given-names></name><name><surname>Wang</surname><given-names>Pei</given-names></name><name><surname>Qian</surname><given-names>Zhou-Xing</given-names></name><name><surname>Lin</surname><given-names>Jun-Hong</given-names></name><name><surname>Zhou</surname><given-names>Wei-Chuan</given-names></name><name><surname>Hwang</surname><given-names>Chung-Chi</given-names></name><name><surname>Ai</surname><given-names>Hong-Mu</given-names></name></person-group><article-title>Revision of sinistral land snails of the genus <italic><tp:taxon-name><tp:taxon-name-part taxon-name-part-type="genus">Camaena</tp:taxon-name-part></tp:taxon-name></italic> (<tp:taxon-name><tp:taxon-name-part taxon-name-part-type="order">Stylommatophora</tp:taxon-name-part></tp:taxon-name>, <tp:taxon-name><tp:taxon-name-part taxon-name-part-type="family">Camaenidae</tp:taxon-name-part></tp:taxon-name>) from China based on morphological and molecular data, with description of a new species from Guangxi, China</article-title><source>Zookeys</source><day>25</day><month>4</month><year>2016</year><volume>2016</volume><issue>584</issue><fpage>25</fpage><lpage>48</lpage><pub-id pub-id-type="doi">10.3897/zookeys.584.7173</pub-id></mixed-citation></tp:treatment-meta><tp:nomenclature><tp:taxon-name>
              <tp:taxon-name-part taxon-name-part-type="genus">Camaena</tp:taxon-name-part>
            </tp:taxon-name><tp:taxon-authority>Albers, 1850</tp:taxon-authority></tp:nomenclature><tp:treatment-sec sec-type="Type species"><title>Type species.</title><p>
              <italic><tp:taxon-name><tp:taxon-name-part taxon-name-part-type="genus">Helix</tp:taxon-name-part> <tp:taxon-name-part taxon-name-part-type="species">cicatricosa</tp:taxon-name-part></tp:taxon-name></italic> Müller, 1774, subsequent designation by Martens, 1860.</p><!--PageBreak--><!--PageBreak--></tp:treatment-sec></tp:taxon-treatment>
