# Supplementary material for: Revision of sinistral land snails of the genus Camaena (Stylommatophora, Camaenidae) from China based on morphological and molecular data, with description of a new species from Guangxi, China
Source: Zookeys. 2016 Apr 25;(584):25–48. doi: 10.3897/zookeys.584.7173 (PMC4857021; doi:10.3897/zookeys.584.7173)
Supplement: XML Treatment for Camaena cicatricosa [file zookeys.584.7173-treatment2.xml]

<!DOCTYPE tp:taxon-treatment
  PUBLIC "-//TaxonX//DTD Taxonomic Treatment Publishing DTD v0 20100105//EN" "tax-treatment-NSO.dtd">
<tp:taxon-treatment xmlns:tp="http://www.plazi.org/taxpub"><tp:treatment-meta><kwd-group><label>Taxon classification</label><kwd><named-content content-type="kingdom">Animalia</named-content></kwd><kwd><named-content content-type="order">Stylommatophora</named-content></kwd><kwd><named-content content-type="family">Camaenidae</named-content></kwd></kwd-group><mixed-citation publication-type="journal"><person-group><name><surname>Ding</surname><given-names>Hong-Li</given-names></name><name><surname>Wang</surname><given-names>Pei</given-names></name><name><surname>Qian</surname><given-names>Zhou-Xing</given-names></name><name><surname>Lin</surname><given-names>Jun-Hong</given-names></name><name><surname>Zhou</surname><given-names>Wei-Chuan</given-names></name><name><surname>Hwang</surname><given-names>Chung-Chi</given-names></name><name><surname>Ai</surname><given-names>Hong-Mu</given-names></name></person-group><article-title>Revision of sinistral land snails of the genus <italic><tp:taxon-name><tp:taxon-name-part taxon-name-part-type="genus">Camaena</tp:taxon-name-part></tp:taxon-name></italic> (<tp:taxon-name><tp:taxon-name-part taxon-name-part-type="order">Stylommatophora</tp:taxon-name-part></tp:taxon-name>, <tp:taxon-name><tp:taxon-name-part taxon-name-part-type="family">Camaenidae</tp:taxon-name-part></tp:taxon-name>) from China based on morphological and molecular data, with description of a new species from Guangxi, China</article-title><source>Zookeys</source><day>25</day><month>4</month><year>2016</year><volume>2016</volume><issue>584</issue><fpage>25</fpage><lpage>48</lpage><pub-id pub-id-type="doi">10.3897/zookeys.584.7173</pub-id></mixed-citation></tp:treatment-meta><tp:nomenclature><tp:taxon-name>
              <tp:taxon-name-part taxon-name-part-type="genus">Camaena</tp:taxon-name-part>
              <tp:taxon-name-part taxon-name-part-type="species">cicatricosa</tp:taxon-name-part>
            </tp:taxon-name><tp:taxon-authority>(Müller, 1774)</tp:taxon-authority><xref ref-type="fig" rid="F3">Figs 3A</xref><xref ref-type="fig" rid="F4">, 4A</xref><xref ref-type="table" rid="T3">, Table 4</xref><tp:nomenclature-citation-list><tp:nomenclature-citation><tp:taxon-name><tp:taxon-name-part taxon-name-part-type="genus">Helix</tp:taxon-name-part> <tp:taxon-name-part taxon-name-part-type="species">cicatricosa</tp:taxon-name-part></tp:taxon-name><comment> Müller, 1774: 42; <xref ref-type="bibr" rid="B11">Chemnitz 1786</xref>: 90–91, pl. 109, fig. 923; <xref ref-type="bibr" rid="B2">Albers 1850</xref>: 85; Férussac and Deshayes 1850: 168–169, pl. 41, fig. 1–2; <xref ref-type="bibr" rid="B35">Martens 1867</xref>: 47.</comment></tp:nomenclature-citation><tp:nomenclature-citation><tp:taxon-name><tp:taxon-name-part taxon-name-part-type="genus">Nanina</tp:taxon-name-part> (<tp:taxon-name-part taxon-name-part-type="subgenus">Ariophanta</tp:taxon-name-part>) <tp:taxon-name-part taxon-name-part-type="species">cicatricosa</tp:taxon-name-part></tp:taxon-name><comment>, <xref ref-type="bibr" rid="B5">Beck 1837</xref>: 5.</comment></tp:nomenclature-citation><tp:nomenclature-citation><tp:taxon-name><tp:taxon-name-part taxon-name-part-type="genus">Helix</tp:taxon-name-part> (<tp:taxon-name-part taxon-name-part-type="subgenus">Camaena</tp:taxon-name-part>) <tp:taxon-name-part taxon-name-part-type="species">cicatrosa</tp:taxon-name-part></tp:taxon-name><comment>, <xref ref-type="bibr" rid="B1">Adams and Adams 1855</xref>: 189 [sic.]</comment></tp:nomenclature-citation><tp:nomenclature-citation><tp:taxon-name><tp:taxon-name-part taxon-name-part-type="genus">Helix</tp:taxon-name-part> (<tp:taxon-name-part taxon-name-part-type="subgenus">Camaena</tp:taxon-name-part>) <tp:taxon-name-part taxon-name-part-type="species">cicatricosa</tp:taxon-name-part></tp:taxon-name><comment>, <xref ref-type="bibr" rid="B40">Pilsbry 1891</xref>: 198, pl. 21, fig. 45–47; <xref ref-type="bibr" rid="B20">Fischer 1898</xref>: 314.</comment></tp:nomenclature-citation><tp:nomenclature-citation><tp:taxon-name><tp:taxon-name-part taxon-name-part-type="genus">Camaena</tp:taxon-name-part> (<tp:taxon-name-part taxon-name-part-type="subgenus">Camaena</tp:taxon-name-part>) <tp:taxon-name-part taxon-name-part-type="species">cicatricosa</tp:taxon-name-part></tp:taxon-name><comment>, <xref ref-type="bibr" rid="B41">Pilsbry 1894</xref>: 103, pl. 19, fig. 8; <xref ref-type="bibr" rid="B59">Zilch 1964</xref>: 243, 1960 [in 1959–1960]: 606, fig. 2125.</comment></tp:nomenclature-citation><tp:nomenclature-citation><tp:taxon-name><tp:taxon-name-part taxon-name-part-type="genus">Camaena</tp:taxon-name-part> <tp:taxon-name-part taxon-name-part-type="species">cicatricosa</tp:taxon-name-part></tp:taxon-name><comment>, <xref ref-type="bibr" rid="B21">Fischer and Dautzenberg 1904</xref>: 399; <xref ref-type="bibr" rid="B15">Dautzenberg and Fischer 1906</xref>: 353, 355; <xref ref-type="bibr" rid="B56">Yen 1939</xref>: 123, pl. 12, fig. 32; <xref ref-type="bibr" rid="B46">Solem 1992</xref>: 7–8, figs 1–3; <xref ref-type="bibr" rid="B9">Chen and Gao 1987</xref>: 100–101, fig. 129; <xref ref-type="bibr" rid="B44">Schileyko 2003</xref>: 1511, fig. 1947, 2011: 41; <xref ref-type="bibr" rid="B30">Hwang 2011</xref>: 5, fig. 2; <xref ref-type="bibr" rid="B50">Wang et al. 2014</xref>; <xref ref-type="bibr" rid="B42">Qian and Zhou 2014</xref>: 123.</comment></tp:nomenclature-citation></tp:nomenclature-citation-list></tp:nomenclature><tp:treatment-sec sec-type="Type locality"><title>Type locality.</title><p>Unknown.</p></tp:treatment-sec><tp:treatment-sec sec-type="material"><title>Material examined.</title><p>See Table <xref ref-type="table" rid="T3">4</xref>.</p><table-wrap id="T3" position="float" orientation="portrait"><label>Table 4.</label><caption><p>Measurements of shells (mm). Localities are all in China otherwise noted. <bold>n</bold> sample size <bold>SH</bold> shell height <bold>SW</bold> shell width <bold>AH</bold> aperture height <bold>AW</bold> aperture width.</p></caption><table id="TID0EIBAI" rules="all"><tbody><tr><th rowspan="1" colspan="1">Species / Locality</th><th rowspan="1" colspan="1">Voucher</th><th rowspan="1" colspan="1">
                      SH
                    </th><th rowspan="1" colspan="1">SW</th><th rowspan="1" colspan="1">SW/SH</th><th rowspan="1" colspan="1">
                      AH
                    </th><th rowspan="1" colspan="1">AW</th><th rowspan="1" colspan="1">AW/AH</th></tr><tr><td rowspan="1" colspan="8">
              <bold><italic><tp:taxon-name><tp:taxon-name-part taxon-name-part-type="genus">Camaena</tp:taxon-name-part> <tp:taxon-name-part taxon-name-part-type="species">cicatricosa</tp:taxon-name-part></tp:taxon-name></italic></bold>
            </td></tr><tr><td rowspan="2" colspan="1">Guiping, Guangxi</td><td rowspan="2" colspan="1">
                      <abbrev xmlns:xlink="http://www.w3.org/1999/xlink" xlink:title="Fujian Entry-Exit Inspection &amp; Quarantine Bureau, Fuzhou, Fujian, China" xlink:type="simple">FJIQBC</abbrev> 18503–18542<break/> (n = 40)</td><td rowspan="1" colspan="1">21.26–32.86</td><td rowspan="1" colspan="1">35.00–42.64</td><td rowspan="1" colspan="1">1.28–1.65</td><td rowspan="1" colspan="1">16.68–21.44</td><td rowspan="1" colspan="1">21.26–27.40</td><td rowspan="1" colspan="1">1.18–1.34</td></tr><tr><td rowspan="1" colspan="1">(27.61±3.17)</td><td rowspan="1" colspan="1">(39.50±2.21)</td><td rowspan="1" colspan="1">(1.44±0.11)</td><td rowspan="1" colspan="1">(19.53±1.33)</td><td rowspan="1" colspan="1">(24.36±1.74)</td><td rowspan="1" colspan="1">(1.25±0.04)</td></tr><tr><td rowspan="2" colspan="1">Yingde, Guangdong</td><td rowspan="2" colspan="1">
                      <abbrev xmlns:xlink="http://www.w3.org/1999/xlink" xlink:title="Fujian Entry-Exit Inspection &amp; Quarantine Bureau, Fuzhou, Fujian, China" xlink:type="simple">FJIQBC</abbrev> 18543–18616<break/> (n = 74)</td><td rowspan="1" colspan="1">26.78–36.00</td><td rowspan="1" colspan="1">39.10–48.74</td><td rowspan="1" colspan="1">1.35–1.56</td><td rowspan="1" colspan="1">19.62–24.92</td><td rowspan="1" colspan="1">22.10–22.90</td><td rowspan="1" colspan="1">1.05–1.26</td></tr><tr><td rowspan="1" colspan="1">(28.66±2.45)</td><td rowspan="1" colspan="1">(41.87±2.83)</td><td rowspan="1" colspan="1">(1.46±0.05)</td><td rowspan="1" colspan="1">(21.28±0.05)</td><td rowspan="1" colspan="1">(24.94±2.30)</td><td rowspan="1" colspan="1">(1.17±0.06)</td></tr><tr><td rowspan="2" colspan="1">Gaoming, Guangdong</td><td rowspan="2" colspan="1">
                      <abbrev xmlns:xlink="http://www.w3.org/1999/xlink" xlink:title="Fujian Entry-Exit Inspection &amp; Quarantine Bureau, Fuzhou, Fujian, China" xlink:type="simple">FJIQBC</abbrev> 18617–18640<break/> (n = 24)</td><td rowspan="1" colspan="1">26.48–33.30</td><td rowspan="1" colspan="1">38.20–44.84</td><td rowspan="1" colspan="1">1.31–1.56</td><td rowspan="1" colspan="1">19.20–21.56</td><td rowspan="1" colspan="1">24.64–29.60</td><td rowspan="1" colspan="1">1.23–1.37</td></tr><tr><td rowspan="1" colspan="1">(30.53±2.45)</td><td rowspan="1" colspan="1">(41.40±2.19)</td><td rowspan="1" colspan="1">(1.43±0.22)</td><td rowspan="1" colspan="1">(20.61±0.09)</td><td rowspan="1" colspan="1">(27.1±0.17)</td><td rowspan="1" colspan="1">(1.32±0.05)</td></tr><tr><td rowspan="2" colspan="1">Nanning, Guangxi</td><td rowspan="2" colspan="1">
                      <abbrev xmlns:xlink="http://www.w3.org/1999/xlink" xlink:title="Fujian Entry-Exit Inspection &amp; Quarantine Bureau, Fuzhou, Fujian, China" xlink:type="simple">FJIQBC</abbrev> 18641–18670<break/> (n = 30)</td><td rowspan="1" colspan="1">22.10–30.00</td><td rowspan="1" colspan="1">36.26–43.76</td><td rowspan="1" colspan="1">1.43–1.64</td><td rowspan="1" colspan="1">18.08–21.88</td><td rowspan="1" colspan="1">22.00–18.64</td><td rowspan="1" colspan="1">1.19–1.32</td></tr><tr><td rowspan="1" colspan="1">(26.59±2.12)</td><td rowspan="1" colspan="1">(40.95±2.24)</td><td rowspan="1" colspan="1">(1.54±0.07)</td><td rowspan="1" colspan="1">(20.31±1.13)</td><td rowspan="1" colspan="1">(25.48±1.73)</td><td rowspan="1" colspan="1">(1.26±0.04)</td></tr><tr><td rowspan="2" colspan="1">Yangchun, Guangdong</td><td rowspan="2" colspan="1">
                      <abbrev xmlns:xlink="http://www.w3.org/1999/xlink" xlink:title="Fujian Entry-Exit Inspection &amp; Quarantine Bureau, Fuzhou, Fujian, China" xlink:type="simple">FJIQBC</abbrev> 18671–18710<break/> (n = 40)</td><td rowspan="1" colspan="1">23.44–30.00</td><td rowspan="1" colspan="1">33.76–44.26</td><td rowspan="1" colspan="1">1.20–1.52</td><td rowspan="1" colspan="1">15.86–21.66</td><td rowspan="1" colspan="1">19.42–27.06</td><td rowspan="1" colspan="1">1.11–1.25</td></tr><tr><td rowspan="1" colspan="1">(27.00±1.94)</td><td rowspan="1" colspan="1">(37.76±3.10)</td><td rowspan="1" colspan="1">(1.40±0.10)</td><td rowspan="1" colspan="1">(18.45±1.61)</td><td rowspan="1" colspan="1">(22.07±1.96)</td><td rowspan="1" colspan="1">(1.20±0.04)</td></tr><tr><td rowspan="2" colspan="1">Shantou, Guangdong</td><td rowspan="2" colspan="1">
                      <abbrev xmlns:xlink="http://www.w3.org/1999/xlink" xlink:title="Fujian Entry-Exit Inspection &amp; Quarantine Bureau, Fuzhou, Fujian, China" xlink:type="simple">FJIQBC</abbrev> 18711–18742<break/> (n = 32)</td><td rowspan="1" colspan="1">23.40–27.26</td><td rowspan="1" colspan="1">35.44–39.64</td><td rowspan="1" colspan="1">1.44–1.57</td><td rowspan="1" colspan="1">17.64–19.36</td><td rowspan="1" colspan="1">21.18–24.14</td><td rowspan="1" colspan="1">1.19–1.29</td></tr><tr><td rowspan="1" colspan="1">(25.07±1.44)</td><td rowspan="1" colspan="1">(37.58±1.53)</td><td rowspan="1" colspan="1">(1.50±0.05)</td><td rowspan="1" colspan="1">(18.61±0.61)</td><td rowspan="1" colspan="1">(22.89±1.04)</td><td rowspan="1" colspan="1">(1.23±0.04)</td></tr><tr><td rowspan="1" colspan="8">
              <bold><italic><tp:taxon-name><tp:taxon-name-part taxon-name-part-type="genus">Camaena</tp:taxon-name-part> <tp:taxon-name-part taxon-name-part-type="species">obtecta</tp:taxon-name-part></tp:taxon-name></italic></bold>
            </td></tr><tr><td rowspan="2" colspan="1">Longbang, Guangxi</td><td rowspan="2" colspan="1">
                      <abbrev xmlns:xlink="http://www.w3.org/1999/xlink" xlink:title="Fujian Entry-Exit Inspection &amp; Quarantine Bureau, Fuzhou, Fujian, China" xlink:type="simple">FJIQBC</abbrev> 18743–18764<break/> (n = 22)</td><td rowspan="1" colspan="1">35.76–44.10</td><td rowspan="1" colspan="1">53.20–61.74</td><td rowspan="1" colspan="1">1.33–1.57</td><td rowspan="1" colspan="1">26.70–32.26</td><td rowspan="1" colspan="1">33.28–38.80</td><td rowspan="1" colspan="1">1.15–1.29</td></tr><tr><td rowspan="1" colspan="1">(39.46±2.22)</td><td rowspan="1" colspan="1">(57.93±2.53)</td><td rowspan="1" colspan="1">(1.47±0.07)</td><td rowspan="1" colspan="1">(29.64±1.70)</td><td rowspan="1" colspan="1">(35.54±1.51)</td><td rowspan="1" colspan="1">(1.19±0.04)</td></tr><tr><td rowspan="2" colspan="1">Buhaitun, Guangxi</td><td rowspan="2" colspan="1">
                      <abbrev xmlns:xlink="http://www.w3.org/1999/xlink" xlink:title="Fujian Entry-Exit Inspection &amp; Quarantine Bureau, Fuzhou, Fujian, China" xlink:type="simple">FJIQBC</abbrev> 18765–18781<break/> (n = 17)</td><td rowspan="1" colspan="1">32.56–40.70</td><td rowspan="1" colspan="1">51.64–59.86</td><td rowspan="1" colspan="1">1.40–1.59</td><td rowspan="1" colspan="1">23.74–30.08</td><td rowspan="1" colspan="1">31.54–38.90</td><td rowspan="1" colspan="1">1.27–1.37</td></tr><tr><td rowspan="1" colspan="1">(36.90±2.72)</td><td rowspan="1" colspan="1">(55.88±2.77)</td><td rowspan="1" colspan="1">(1.52±0.06)</td><td rowspan="1" colspan="1">(27.12±1.73)</td><td rowspan="1" colspan="1">(36.10±2.48)</td><td rowspan="1" colspan="1">(1.33±0.03)</td></tr><tr><td rowspan="1" colspan="8">
              <bold><italic><tp:taxon-name><tp:taxon-name-part taxon-name-part-type="genus">Camaena</tp:taxon-name-part> <tp:taxon-name-part taxon-name-part-type="species">inflata</tp:taxon-name-part></tp:taxon-name></italic></bold>
            </td></tr><tr><td rowspan="2" colspan="1">Guiyang, Guizhou</td><td rowspan="2" colspan="1">
                      <abbrev xmlns:xlink="http://www.w3.org/1999/xlink" xlink:title="Fujian Entry-Exit Inspection &amp; Quarantine Bureau, Fuzhou, Fujian, China" xlink:type="simple">FJIQBC</abbrev> 18782–18813<break/> (n = 32)</td><td rowspan="1" colspan="1">25.90–38.60</td><td rowspan="1" colspan="1">38.40–46.08</td><td rowspan="1" colspan="1">1.19–1.55</td><td rowspan="1" colspan="1">20.28–23.02</td><td rowspan="1" colspan="1">22.00–38.24</td><td rowspan="1" colspan="1">1.09–1.66</td></tr><tr><td rowspan="1" colspan="1">(29.97±3.31)</td><td rowspan="1" colspan="1">(42.87±2.18)</td><td rowspan="1" colspan="1">(1.44±0.10)</td><td rowspan="1" colspan="1">(21.39±0.80)</td><td rowspan="1" colspan="1">(26.50±0.40)</td><td rowspan="1" colspan="1">(1.24±0.14)</td></tr><tr><td rowspan="2" colspan="1">Ziyun, Guizhou</td><td rowspan="2" colspan="1">
                      <abbrev xmlns:xlink="http://www.w3.org/1999/xlink" xlink:title="Fujian Entry-Exit Inspection &amp; Quarantine Bureau, Fuzhou, Fujian, China" xlink:type="simple">FJIQBC</abbrev> 18814–18825<break/> (n = 12)</td><td rowspan="1" colspan="1">31.66–40.40</td><td rowspan="1" colspan="1">48.52–56.66</td><td rowspan="1" colspan="1">1.40–1.55</td><td rowspan="1" colspan="1">21.74–28.62</td><td rowspan="1" colspan="1">27.50–33.20</td><td rowspan="1" colspan="1">1.11–1.32</td></tr><tr><td rowspan="1" colspan="1">(35.43±3.08)</td><td rowspan="1" colspan="1">(52.15±2.96)</td><td rowspan="1" colspan="1">(1.48±0.06)</td><td rowspan="1" colspan="1">(25.08±2.43)</td><td rowspan="1" colspan="1">(30.43±1.88)</td><td rowspan="1" colspan="1">(1.22±0.70)</td></tr><tr><td rowspan="1" colspan="8">
              <bold><italic><tp:taxon-name><tp:taxon-name-part taxon-name-part-type="genus">Camaena</tp:taxon-name-part> <tp:taxon-name-part taxon-name-part-type="species">connectens</tp:taxon-name-part></tp:taxon-name></italic></bold>
            </td></tr><tr><td rowspan="2" colspan="1">Tianbao, Malipo, yunnan</td><td rowspan="2" colspan="1">
                      <abbrev xmlns:xlink="http://www.w3.org/1999/xlink" xlink:title="Fujian Entry-Exit Inspection &amp; Quarantine Bureau, Fuzhou, Fujian, China" xlink:type="simple">FJIQBC</abbrev> 18826–18835<break/> (n = 10)</td><td rowspan="1" colspan="1">30.40–37.44</td><td rowspan="1" colspan="1">48.18–55.26</td><td rowspan="1" colspan="1">1.37–1.59</td><td rowspan="1" colspan="1">22.08–27.80</td><td rowspan="1" colspan="1">29.20–34.10</td><td rowspan="1" colspan="1">1.23–1.32</td></tr><tr><td rowspan="1" colspan="1">(34.47±2.69)</td><td rowspan="1" colspan="1">(51.61±2.35)</td><td rowspan="1" colspan="1">(1.50±0.08)</td><td rowspan="1" colspan="1">(24.37±1.86)</td><td rowspan="1" colspan="1">(31.14±1.65)</td><td rowspan="1" colspan="1">(1.28±0.40)</td></tr><tr><td rowspan="1" colspan="8">
              <bold><italic><tp:taxon-name><tp:taxon-name-part taxon-name-part-type="genus">Camaena</tp:taxon-name-part> <tp:taxon-name-part taxon-name-part-type="species">poyuensis</tp:taxon-name-part></tp:taxon-name></italic> sp. n.</bold>
            </td></tr><tr><td rowspan="3" colspan="1">Poyue town, Bama, Hechi, Guangxi</td><td rowspan="1" colspan="1">Holotype <abbrev xmlns:xlink="http://www.w3.org/1999/xlink" xlink:title="Fujian Entry-Exit Inspection &amp; Quarantine Bureau, Fuzhou, Fujian, China" xlink:type="simple">FJIQBC</abbrev> 18484</td><td rowspan="1" colspan="1">38.08</td><td rowspan="1" colspan="1">56.08</td><td rowspan="1" colspan="1">1.47</td><td rowspan="1" colspan="1">27.92</td><td rowspan="1" colspan="1">34.72</td><td rowspan="1" colspan="1">1.24</td></tr><tr><td rowspan="2" colspan="1">Paratypes <abbrev xmlns:xlink="http://www.w3.org/1999/xlink" xlink:title="Fujian Entry-Exit Inspection &amp; Quarantine Bureau, Fuzhou, Fujian, China" xlink:type="simple">FJIQBC</abbrev> 18485–18486, 18489–18502 (n = 16)</td><td rowspan="1" colspan="1">34.12–41.00</td><td rowspan="1" colspan="1">52.50–58.74</td><td rowspan="1" colspan="1">1.43–1.63</td><td rowspan="1" colspan="1">23.32–29.00</td><td rowspan="1" colspan="1">32.00–37.06</td><td rowspan="1" colspan="1">1.21–1.38</td></tr><tr><td rowspan="1" colspan="1">(37.02±2.22)</td><td rowspan="1" colspan="1">(55.82±1.74)</td><td rowspan="1" colspan="1">(1.51±0.06)</td><td rowspan="1" colspan="1">(27.09±1.65)</td><td rowspan="1" colspan="1">(34.88±1.32)</td><td rowspan="1" colspan="1">(1.29±0.05)</td></tr></tbody></table><table-wrap-foot><fn><p>note: Coordinates and collection date see Table <xref ref-type="table" rid="T2">2</xref>.</p></fn></table-wrap-foot></table-wrap></tp:treatment-sec><tp:treatment-sec sec-type="Diagnosis"><title>Diagnosis.</title><p>Shell sinistral, medium sized, thick, depressed-globular, yellowish brown, with obtuse apex and high dome-shaped spire; with 5 1/2 rapidly increasing and rather flat whorls separated by deep suture; body whorl convex, not descending behind the aperture; periphery bluntly angulate, becoming round behind aperture. Sculpture of fine, dense, irregular and oblique wrinkles and malleation, with low radiate folds below suture. Aperture roundly lunate, white inside, with curved margin. Peristome white, expanded, slightly reflected, thickened and glossy; columellar margin expanded; inner lip thin, callous. Basal lip curved, forming an obtuse angle at junction with straight and oblique columellar lip. Umbilicus half covered by reflected columellar lip. Color pattern of numerous wavy, reddish brown spiral bands of various thickness; subperipheral and subsutural bands much wider (Fig. <xref ref-type="fig" rid="F3">3A</xref>)</p><fig id="F3" position="float" orientation="portrait"><label>Figure 3.</label><caption><p>Shells of sinistral Chinese species of <italic><tp:taxon-name><tp:taxon-name-part taxon-name-part-type="genus">Camaena</tp:taxon-name-part></tp:taxon-name></italic>. <bold>A</bold> <italic><tp:taxon-name><tp:taxon-name-part taxon-name-part-type="genus">Camaena</tp:taxon-name-part> <tp:taxon-name-part taxon-name-part-type="species">cicatricosa</tp:taxon-name-part></tp:taxon-name></italic> (<abbrev xmlns:xlink="http://www.w3.org/1999/xlink" xlink:title="Fujian Entry-Exit Inspection &amp; Quarantine Bureau, Fuzhou, Fujian, China" xlink:type="simple">FJIQBC</abbrev> 18483, Guiping, Guangxi, China) <bold>B</bold> <italic><tp:taxon-name><tp:taxon-name-part taxon-name-part-type="genus">Camaena</tp:taxon-name-part> <tp:taxon-name-part taxon-name-part-type="species">obtecta</tp:taxon-name-part></tp:taxon-name></italic> (<abbrev xmlns:xlink="http://www.w3.org/1999/xlink" xlink:title="Fujian Entry-Exit Inspection &amp; Quarantine Bureau, Fuzhou, Fujian, China" xlink:type="simple">FJIQBC</abbrev> 18743, Longbang, Jingxi, Guangxi, China) <bold>C</bold> <italic><tp:taxon-name><tp:taxon-name-part taxon-name-part-type="genus">Camaena</tp:taxon-name-part> <tp:taxon-name-part taxon-name-part-type="species">inflata</tp:taxon-name-part></tp:taxon-name></italic> (<abbrev xmlns:xlink="http://www.w3.org/1999/xlink" xlink:title="Fujian Entry-Exit Inspection &amp; Quarantine Bureau, Fuzhou, Fujian, China" xlink:type="simple">FJIQBC</abbrev> 18782, Qianlin park, Guiyang, Guizhou, China) <bold>D</bold> <italic><tp:taxon-name><tp:taxon-name-part taxon-name-part-type="genus">Camaena</tp:taxon-name-part> <tp:taxon-name-part taxon-name-part-type="species">connectens</tp:taxon-name-part></tp:taxon-name></italic> (<abbrev xmlns:xlink="http://www.w3.org/1999/xlink" xlink:title="Fujian Entry-Exit Inspection &amp; Quarantine Bureau, Fuzhou, Fujian, China" xlink:type="simple">FJIQBC</abbrev> 18826, Tianbao, Malipo, Yunnan, China) <bold>E</bold> <italic><tp:taxon-name><tp:taxon-name-part taxon-name-part-type="genus">Camaena</tp:taxon-name-part> <tp:taxon-name-part taxon-name-part-type="species">seraphinica</tp:taxon-name-part></tp:taxon-name></italic> (syntype, <named-content xmlns:xlink="http://www.w3.org/1999/xlink" content-type="dwc:institutional_code" xlink:type="simple">IZCAS</named-content> HMT-0001a; Dingan, Tianlin, Guangxi, China). Red circle indicates a hump beside the umbilicus. Scale = 10 mm.</p></caption><graphic xmlns:xlink="http://www.w3.org/1999/xlink" xlink:href="zookeys-584-025-g003.jpg" position="float" orientation="portrait" xlink:type="simple" id="oo_86588.jpg"/></fig><p>Penis swollen, tapering distally, with a rounded bulge in correspondence of verge. Epiphallus thin with short, thin and wide penis retractor muscle. Flagellum slender, tapering distally. Vas deferens long and thin. Vagina long and thin, thickened proximally. Bursa copulatrix oval with medium-lengthened and thin pedunculus, expanded at base. Verge long, conic, with dense, weak longitudinal grooves. Inner penial wall supporting longitudinal, prominent and narrowly spaced pilasters (Fig. <xref ref-type="fig" rid="F4">4A</xref>).</p><fig id="F4" position="float" orientation="portrait"><label>Figure 4.</label><caption><p>Reproductive system of sinistral Chinese sinistral species of <italic><tp:taxon-name><tp:taxon-name-part taxon-name-part-type="genus">Camaena</tp:taxon-name-part></tp:taxon-name></italic>. <bold>A</bold> <italic><tp:taxon-name><tp:taxon-name-part taxon-name-part-type="genus">Camaena</tp:taxon-name-part> <tp:taxon-name-part taxon-name-part-type="species">cicatricosa</tp:taxon-name-part></tp:taxon-name></italic> (<abbrev xmlns:xlink="http://www.w3.org/1999/xlink" xlink:title="Fujian Entry-Exit Inspection &amp; Quarantine Bureau, Fuzhou, Fujian, China" xlink:type="simple">FJIQBC</abbrev> 18483, Guiping, Guangxi, China) <bold>B</bold> <italic><tp:taxon-name><tp:taxon-name-part taxon-name-part-type="genus">Camaena</tp:taxon-name-part> <tp:taxon-name-part taxon-name-part-type="species">obtecta</tp:taxon-name-part></tp:taxon-name></italic> (<abbrev xmlns:xlink="http://www.w3.org/1999/xlink" xlink:title="Fujian Entry-Exit Inspection &amp; Quarantine Bureau, Fuzhou, Fujian, China" xlink:type="simple">FJIQBC</abbrev> 18743, Longbang, Jinxi, Guangxi, China) <bold>C</bold> <italic><tp:taxon-name><tp:taxon-name-part taxon-name-part-type="genus">Camaena</tp:taxon-name-part> <tp:taxon-name-part taxon-name-part-type="species">inflata</tp:taxon-name-part></tp:taxon-name></italic> (<abbrev xmlns:xlink="http://www.w3.org/1999/xlink" xlink:title="Fujian Entry-Exit Inspection &amp; Quarantine Bureau, Fuzhou, Fujian, China" xlink:type="simple">FJIQBC</abbrev> 18797, Qianlin park, Guiyang, Guizhou, China) <bold>D</bold> <italic><tp:taxon-name><tp:taxon-name-part taxon-name-part-type="genus">Camaena</tp:taxon-name-part> <tp:taxon-name-part taxon-name-part-type="species">connectens</tp:taxon-name-part></tp:taxon-name></italic> (<abbrev xmlns:xlink="http://www.w3.org/1999/xlink" xlink:title="Fujian Entry-Exit Inspection &amp; Quarantine Bureau, Fuzhou, Fujian, China" xlink:type="simple">FJIQBC</abbrev> 18832, Tianbao, Malipo, Yunnan, China) <bold>E</bold> <italic><tp:taxon-name><tp:taxon-name-part taxon-name-part-type="genus">Camaena</tp:taxon-name-part> <tp:taxon-name-part taxon-name-part-type="species">poyuensis</tp:taxon-name-part></tp:taxon-name></italic> sp. n. (<abbrev xmlns:xlink="http://www.w3.org/1999/xlink" xlink:title="Fujian Entry-Exit Inspection &amp; Quarantine Bureau, Fuzhou, Fujian, China" xlink:type="simple">FJIQBC</abbrev> 18484, Poyue, Bama, Guangxi, China). Abbreviations: V, verge; AG, albumen gland; BC, bursa copulatrix; E, epiphallus; F, flagellum; HD, hermaphroditic duct; P, penis; PR, penis retractor muscle; PBC, pedunculus of bursa copulatrix; VD, vas deferens.</p></caption><graphic xmlns:xlink="http://www.w3.org/1999/xlink" xlink:href="zookeys-584-025-g004.jpg" position="float" orientation="portrait" xlink:type="simple" id="oo_86589.jpg"/></fig></tp:treatment-sec><tp:treatment-sec sec-type="Distribution"><title>Distribution.</title><p>Guangdong Province to Nanning, Guangxi (Fig. <xref ref-type="fig" rid="F1">1</xref>).</p></tp:treatment-sec><tp:treatment-sec sec-type="Ecology"><title>Ecology.</title><p>This species is locally found in high densities in a variety of habitats, which include virgin forests, semi-natural woodland, farmlands and even urban parks. Animals breed during April to September, and reach sexual maturity at 7–8 months of age (<xref ref-type="bibr" rid="B55">Xiao 1989</xref>).</p></tp:treatment-sec><tp:treatment-sec sec-type="Comparative remarks"><title>Comparative remarks.</title><p>Distinguished from all the other sinistral species of <italic><tp:taxon-name><tp:taxon-name-part taxon-name-part-type="genus">Camaena</tp:taxon-name-part></tp:taxon-name></italic> by its smaller size, having half opened umbilicus, and thin shell, as well as by having only longitudinal pilasters on the inner penial wall, and a long conical penial verge with longitudinal wrinkles. The shell is similar in size as <italic><tp:taxon-name><tp:taxon-name-part taxon-name-part-type="genus">Camaena</tp:taxon-name-part> <tp:taxon-name-part taxon-name-part-type="species">inflata</tp:taxon-name-part></tp:taxon-name></italic>, but the latter differs by having a more globular shape and thicker shell, more convex whorls, and narrowly-spaced transverse wrinkles on the inner penial wall and penial verge.</p></tp:treatment-sec><tp:treatment-sec><!--Section generated to contain objects referenced in tp:taxon-treatment.--><table-wrap id="T2" position="float" orientation="portrait"><label>Table 2.</label><caption><p>Sampling information and GenBank accession numbers. Localities are all in China otherwise noted.</p></caption><table id="TID0EAKBG" rules="all"><tbody><tr><th rowspan="1" colspan="1">Species / Locality</th><th rowspan="1" colspan="1">Coordinates</th><th rowspan="1" colspan="1">Collection date</th><th rowspan="1" colspan="1">
                  <abbrev xmlns:xlink="http://www.w3.org/1999/xlink" xlink:title="cytochrome c oxidase subunit 1" xlink:type="simple">COI</abbrev>
                </th><th rowspan="1" colspan="1">16S</th><th rowspan="1" colspan="1">
                  <abbrev xmlns:xlink="http://www.w3.org/1999/xlink" xlink:title="internal transcribed spacer 2" xlink:type="simple">ITS2</abbrev>
                </th></tr><tr><td rowspan="1" colspan="6">
              <bold><italic><tp:taxon-name><tp:taxon-name-part taxon-name-part-type="genus">Camaena</tp:taxon-name-part> <tp:taxon-name-part taxon-name-part-type="species">cicatricosa</tp:taxon-name-part></tp:taxon-name></italic></bold>
            </td></tr><tr><td rowspan="1" colspan="1">Guiping, Guangxi</td><td rowspan="1" colspan="1">
              <named-content xmlns:xlink="http://www.w3.org/1999/xlink" content-type="dwc:verbatimCoordinates" xlink:type="simple"><named-content content-type="geo-json" specific-use="{&#34;type&#34;:&#34;Point&#34;,&#34;coordinates&#34;:[110.062222,23.399444]}" xlink:type="simple">23°23'58"N; 110°03'44"E</named-content></named-content>
            </td><td rowspan="1" colspan="1">2013.11.02</td><td rowspan="1" colspan="1">
                  <ext-link xmlns:xlink="http://www.w3.org/1999/xlink" ext-link-type="gen" xlink:href="KU061276" xlink:type="simple">KU061276</ext-link>
                  <break/> <ext-link xmlns:xlink="http://www.w3.org/1999/xlink" ext-link-type="gen" xlink:href="KU061277" xlink:type="simple">KU061277</ext-link><break/> <ext-link xmlns:xlink="http://www.w3.org/1999/xlink" ext-link-type="gen" xlink:href="KU586516" xlink:type="simple">KU586516</ext-link></td><td rowspan="1" colspan="1">
                  <ext-link xmlns:xlink="http://www.w3.org/1999/xlink" ext-link-type="gen" xlink:href="KU586474" xlink:type="simple">KU586474</ext-link>
                  <break/> <ext-link xmlns:xlink="http://www.w3.org/1999/xlink" ext-link-type="gen" xlink:href="KU586475" xlink:type="simple">KU586475</ext-link><break/> <ext-link xmlns:xlink="http://www.w3.org/1999/xlink" ext-link-type="gen" xlink:href="KU586476" xlink:type="simple">KU586476</ext-link></td><td rowspan="1" colspan="1">
                  <ext-link xmlns:xlink="http://www.w3.org/1999/xlink" ext-link-type="gen" xlink:href="KU586555" xlink:type="simple">KU586555</ext-link>
                  <break/> <ext-link xmlns:xlink="http://www.w3.org/1999/xlink" ext-link-type="gen" xlink:href="KU586556" xlink:type="simple">KU586556</ext-link><break/> <ext-link xmlns:xlink="http://www.w3.org/1999/xlink" ext-link-type="gen" xlink:href="KU586557" xlink:type="simple">KU586557</ext-link></td></tr><tr><td rowspan="1" colspan="1">Yingde, Guangdong</td><td rowspan="1" colspan="1">
              <named-content xmlns:xlink="http://www.w3.org/1999/xlink" content-type="dwc:verbatimCoordinates" xlink:type="simple"><named-content content-type="geo-json" specific-use="{&#34;type&#34;:&#34;Point&#34;,&#34;coordinates&#34;:[113.401667,24.162222]}" xlink:type="simple">24°09'44"N; 113°24'06"E</named-content></named-content>
            </td><td rowspan="1" colspan="1">2014.09.17</td><td rowspan="1" colspan="1">
                  <ext-link xmlns:xlink="http://www.w3.org/1999/xlink" ext-link-type="gen" xlink:href="KU586533" xlink:type="simple">KU586533</ext-link>
                  <break/> <ext-link xmlns:xlink="http://www.w3.org/1999/xlink" ext-link-type="gen" xlink:href="KU586534" xlink:type="simple">KU586534</ext-link><break/> <ext-link xmlns:xlink="http://www.w3.org/1999/xlink" ext-link-type="gen" xlink:href="KU586535" xlink:type="simple">KU586535</ext-link></td><td rowspan="1" colspan="1">
                  <ext-link xmlns:xlink="http://www.w3.org/1999/xlink" ext-link-type="gen" xlink:href="KU586495" xlink:type="simple">KU586495</ext-link>
                  <break/> <ext-link xmlns:xlink="http://www.w3.org/1999/xlink" ext-link-type="gen" xlink:href="KU586496" xlink:type="simple">KU586496</ext-link><break/> <ext-link xmlns:xlink="http://www.w3.org/1999/xlink" ext-link-type="gen" xlink:href="KU586497" xlink:type="simple">KU586497</ext-link></td><td rowspan="1" colspan="1">
                  <ext-link xmlns:xlink="http://www.w3.org/1999/xlink" ext-link-type="gen" xlink:href="KU586576" xlink:type="simple">KU586576</ext-link>
                  <break/> <ext-link xmlns:xlink="http://www.w3.org/1999/xlink" ext-link-type="gen" xlink:href="KU586577" xlink:type="simple">KU586577</ext-link><break/> <ext-link xmlns:xlink="http://www.w3.org/1999/xlink" ext-link-type="gen" xlink:href="KU586578" xlink:type="simple">KU586578</ext-link></td></tr><tr><td rowspan="1" colspan="1">Gaoming, Guangdong</td><td rowspan="1" colspan="1">
              <named-content xmlns:xlink="http://www.w3.org/1999/xlink" content-type="dwc:verbatimCoordinates" xlink:type="simple"><named-content content-type="geo-json" specific-use="{&#34;type&#34;:&#34;Point&#34;,&#34;coordinates&#34;:[112.883889,22.902222]}" xlink:type="simple">22°54'8"N; 112°53'2"E</named-content></named-content>
            </td><td rowspan="1" colspan="1">2009.10.22</td><td rowspan="1" colspan="1">
                  <ext-link xmlns:xlink="http://www.w3.org/1999/xlink" ext-link-type="gen" xlink:href="KU586513" xlink:type="simple">KU586513</ext-link>
                  <break/> <ext-link xmlns:xlink="http://www.w3.org/1999/xlink" ext-link-type="gen" xlink:href="KU586514" xlink:type="simple">KU586514</ext-link><break/> <ext-link xmlns:xlink="http://www.w3.org/1999/xlink" ext-link-type="gen" xlink:href="KU586515" xlink:type="simple">KU586515</ext-link></td><td rowspan="1" colspan="1">
                  <ext-link xmlns:xlink="http://www.w3.org/1999/xlink" ext-link-type="gen" xlink:href="KU586471" xlink:type="simple">KU586471</ext-link>
                  <break/> <ext-link xmlns:xlink="http://www.w3.org/1999/xlink" ext-link-type="gen" xlink:href="KU586472" xlink:type="simple">KU586472</ext-link><break/> <ext-link xmlns:xlink="http://www.w3.org/1999/xlink" ext-link-type="gen" xlink:href="KU586473" xlink:type="simple">KU586473</ext-link></td><td rowspan="1" colspan="1">
                  <ext-link xmlns:xlink="http://www.w3.org/1999/xlink" ext-link-type="gen" xlink:href="KU586552" xlink:type="simple">KU586552</ext-link>
                  <break/> <ext-link xmlns:xlink="http://www.w3.org/1999/xlink" ext-link-type="gen" xlink:href="KU586553" xlink:type="simple">KU586553</ext-link><break/> <ext-link xmlns:xlink="http://www.w3.org/1999/xlink" ext-link-type="gen" xlink:href="KU586554" xlink:type="simple">KU586554</ext-link></td></tr><tr><td rowspan="1" colspan="1">Nanning, Guangxi</td><td rowspan="1" colspan="1">
              <named-content xmlns:xlink="http://www.w3.org/1999/xlink" content-type="dwc:verbatimCoordinates" xlink:type="simple"><named-content content-type="geo-json" specific-use="{&#34;type&#34;:&#34;Point&#34;,&#34;coordinates&#34;:[108.3925,22.790833]}" xlink:type="simple">22°47'27"N; 108°23'33"E</named-content></named-content>
            </td><td rowspan="1" colspan="1">2013.05.18</td><td rowspan="1" colspan="1">
                  <ext-link xmlns:xlink="http://www.w3.org/1999/xlink" ext-link-type="gen" xlink:href="KU586521" xlink:type="simple">KU586521</ext-link>
                  <break/> <ext-link xmlns:xlink="http://www.w3.org/1999/xlink" ext-link-type="gen" xlink:href="KU586522" xlink:type="simple">KU586522</ext-link><break/> <ext-link xmlns:xlink="http://www.w3.org/1999/xlink" ext-link-type="gen" xlink:href="KU586523" xlink:type="simple">KU586523</ext-link></td><td rowspan="1" colspan="1">
                  <ext-link xmlns:xlink="http://www.w3.org/1999/xlink" ext-link-type="gen" xlink:href="KU586483" xlink:type="simple">KU586483</ext-link>
                  <break/> <ext-link xmlns:xlink="http://www.w3.org/1999/xlink" ext-link-type="gen" xlink:href="KU586484" xlink:type="simple">KU586484</ext-link><break/> <ext-link xmlns:xlink="http://www.w3.org/1999/xlink" ext-link-type="gen" xlink:href="KU586485" xlink:type="simple">KU586485</ext-link></td><td rowspan="1" colspan="1">
                  <ext-link xmlns:xlink="http://www.w3.org/1999/xlink" ext-link-type="gen" xlink:href="KU586564" xlink:type="simple">KU586564</ext-link>
                  <break/> <ext-link xmlns:xlink="http://www.w3.org/1999/xlink" ext-link-type="gen" xlink:href="KU586565" xlink:type="simple">KU586565</ext-link><break/> <ext-link xmlns:xlink="http://www.w3.org/1999/xlink" ext-link-type="gen" xlink:href="KU586566" xlink:type="simple">KU586566</ext-link></td></tr><tr><td rowspan="1" colspan="1">Yangchun, Guangdong</td><td rowspan="1" colspan="1">
              <named-content xmlns:xlink="http://www.w3.org/1999/xlink" content-type="dwc:verbatimCoordinates" xlink:type="simple"><named-content content-type="geo-json" specific-use="{&#34;type&#34;:&#34;Point&#34;,&#34;coordinates&#34;:[111.785556,22.1675]}" xlink:type="simple">22°10'3"N; 111°47'8"E</named-content></named-content>
            </td><td rowspan="1" colspan="1">2014.04.01</td><td rowspan="1" colspan="1">
                  <ext-link xmlns:xlink="http://www.w3.org/1999/xlink" ext-link-type="gen" xlink:href="KU586530" xlink:type="simple">KU586530</ext-link>
                  <break/> <ext-link xmlns:xlink="http://www.w3.org/1999/xlink" ext-link-type="gen" xlink:href="KU586531" xlink:type="simple">KU586531</ext-link><break/> <ext-link xmlns:xlink="http://www.w3.org/1999/xlink" ext-link-type="gen" xlink:href="KU586532" xlink:type="simple">KU586532</ext-link></td><td rowspan="1" colspan="1">
                  <ext-link xmlns:xlink="http://www.w3.org/1999/xlink" ext-link-type="gen" xlink:href="KU586492" xlink:type="simple">KU586492</ext-link>
                  <break/> <ext-link xmlns:xlink="http://www.w3.org/1999/xlink" ext-link-type="gen" xlink:href="KU586493" xlink:type="simple">KU586493</ext-link><break/> <ext-link xmlns:xlink="http://www.w3.org/1999/xlink" ext-link-type="gen" xlink:href="KU586494" xlink:type="simple">KU586494</ext-link></td><td rowspan="1" colspan="1">
                  <ext-link xmlns:xlink="http://www.w3.org/1999/xlink" ext-link-type="gen" xlink:href="KU586573" xlink:type="simple">KU586573</ext-link>
                  <break/> <ext-link xmlns:xlink="http://www.w3.org/1999/xlink" ext-link-type="gen" xlink:href="KU586574" xlink:type="simple">KU586574</ext-link><break/> <ext-link xmlns:xlink="http://www.w3.org/1999/xlink" ext-link-type="gen" xlink:href="KU586575" xlink:type="simple">KU586575</ext-link></td></tr><tr><td rowspan="1" colspan="1">Shantou, Guangdong</td><td rowspan="1" colspan="1">
              <named-content xmlns:xlink="http://www.w3.org/1999/xlink" content-type="dwc:verbatimCoordinates" xlink:type="simple"><named-content content-type="geo-json" specific-use="{&#34;type&#34;:&#34;Point&#34;,&#34;coordinates&#34;:[116.739722,23.283333]}" xlink:type="simple">23°16'60"N; 116°44'23"E</named-content></named-content>
            </td><td rowspan="1" colspan="1">2010.11.03</td><td rowspan="1" colspan="1">
                  <ext-link xmlns:xlink="http://www.w3.org/1999/xlink" ext-link-type="gen" xlink:href="KU586527" xlink:type="simple">KU586527</ext-link>
                  <break/> <ext-link xmlns:xlink="http://www.w3.org/1999/xlink" ext-link-type="gen" xlink:href="KU586528" xlink:type="simple">KU586528</ext-link><break/> <ext-link xmlns:xlink="http://www.w3.org/1999/xlink" ext-link-type="gen" xlink:href="KU586529" xlink:type="simple">KU586529</ext-link></td><td rowspan="1" colspan="1">
                  <ext-link xmlns:xlink="http://www.w3.org/1999/xlink" ext-link-type="gen" xlink:href="KU586489" xlink:type="simple">KU586489</ext-link>
                  <break/> <ext-link xmlns:xlink="http://www.w3.org/1999/xlink" ext-link-type="gen" xlink:href="KU586490" xlink:type="simple">KU586490</ext-link><break/> <ext-link xmlns:xlink="http://www.w3.org/1999/xlink" ext-link-type="gen" xlink:href="KU586491" xlink:type="simple">KU586491</ext-link></td><td rowspan="1" colspan="1">
                  <ext-link xmlns:xlink="http://www.w3.org/1999/xlink" ext-link-type="gen" xlink:href="KU586570" xlink:type="simple">KU586570</ext-link>
                  <break/> <ext-link xmlns:xlink="http://www.w3.org/1999/xlink" ext-link-type="gen" xlink:href="KU586571" xlink:type="simple">KU586571</ext-link><break/> <ext-link xmlns:xlink="http://www.w3.org/1999/xlink" ext-link-type="gen" xlink:href="KU586572" xlink:type="simple">KU586572</ext-link></td></tr><tr><td rowspan="1" colspan="6">
              <bold><italic><tp:taxon-name><tp:taxon-name-part taxon-name-part-type="genus">Camaena</tp:taxon-name-part> <tp:taxon-name-part taxon-name-part-type="species">obtecta</tp:taxon-name-part></tp:taxon-name></italic></bold>
            </td></tr><tr><td rowspan="1" colspan="1">Longbang, Guangxi</td><td rowspan="1" colspan="1">
              <named-content xmlns:xlink="http://www.w3.org/1999/xlink" content-type="dwc:verbatimCoordinates" xlink:type="simple"><named-content content-type="geo-json" specific-use="{&#34;type&#34;:&#34;Point&#34;,&#34;coordinates&#34;:[106.326111,22.883333]}" xlink:type="simple">22°53'00"N; 106°19'34"E</named-content></named-content>
            </td><td rowspan="1" colspan="1">2015.10.03</td><td rowspan="1" colspan="1">
                  <ext-link xmlns:xlink="http://www.w3.org/1999/xlink" ext-link-type="gen" xlink:href="KU055610" xlink:type="simple">KU055610</ext-link>
                  <break/> <ext-link xmlns:xlink="http://www.w3.org/1999/xlink" ext-link-type="gen" xlink:href="KU055611" xlink:type="simple">KU055611</ext-link><break/> <ext-link xmlns:xlink="http://www.w3.org/1999/xlink" ext-link-type="gen" xlink:href="KU586517" xlink:type="simple">KU586517</ext-link></td><td rowspan="1" colspan="1">
                  <ext-link xmlns:xlink="http://www.w3.org/1999/xlink" ext-link-type="gen" xlink:href="KU586477" xlink:type="simple">KU586477</ext-link>
                  <break/> <ext-link xmlns:xlink="http://www.w3.org/1999/xlink" ext-link-type="gen" xlink:href="KU586478" xlink:type="simple">KU586478</ext-link><break/> <ext-link xmlns:xlink="http://www.w3.org/1999/xlink" ext-link-type="gen" xlink:href="KU586479" xlink:type="simple">KU586479</ext-link></td><td rowspan="1" colspan="1">
                  <ext-link xmlns:xlink="http://www.w3.org/1999/xlink" ext-link-type="gen" xlink:href="KU586558" xlink:type="simple">KU586558</ext-link>
                  <break/> <ext-link xmlns:xlink="http://www.w3.org/1999/xlink" ext-link-type="gen" xlink:href="KU586559" xlink:type="simple">KU586559</ext-link><break/> <ext-link xmlns:xlink="http://www.w3.org/1999/xlink" ext-link-type="gen" xlink:href="KU586560" xlink:type="simple">KU586560</ext-link></td></tr><tr><td rowspan="1" colspan="1">Buhaitun, Guangxi</td><td rowspan="1" colspan="1">
              <named-content xmlns:xlink="http://www.w3.org/1999/xlink" content-type="dwc:verbatimCoordinates" xlink:type="simple"><named-content content-type="geo-json" specific-use="{&#34;type&#34;:&#34;Point&#34;,&#34;coordinates&#34;:[106.3275,22.877222]}" xlink:type="simple">22°52'38"N; 106°19'39"E</named-content></named-content>
            </td><td rowspan="1" colspan="1">2015.10.03</td><td rowspan="1" colspan="1">
                  <ext-link xmlns:xlink="http://www.w3.org/1999/xlink" ext-link-type="gen" xlink:href="KU586508" xlink:type="simple">KU586508</ext-link>
                  <break/> <ext-link xmlns:xlink="http://www.w3.org/1999/xlink" ext-link-type="gen" xlink:href="KU586509" xlink:type="simple">KU586509</ext-link><break/> <ext-link xmlns:xlink="http://www.w3.org/1999/xlink" ext-link-type="gen" xlink:href="KU586510" xlink:type="simple">KU586510</ext-link></td><td rowspan="1" colspan="1">
                  <ext-link xmlns:xlink="http://www.w3.org/1999/xlink" ext-link-type="gen" xlink:href="KU586465" xlink:type="simple">KU586465</ext-link>
                  <break/> <ext-link xmlns:xlink="http://www.w3.org/1999/xlink" ext-link-type="gen" xlink:href="KU586466" xlink:type="simple">KU586466</ext-link><break/> <ext-link xmlns:xlink="http://www.w3.org/1999/xlink" ext-link-type="gen" xlink:href="KU586467" xlink:type="simple">KU586467</ext-link></td><td rowspan="1" colspan="1">
                  <ext-link xmlns:xlink="http://www.w3.org/1999/xlink" ext-link-type="gen" xlink:href="KU586546" xlink:type="simple">KU586546</ext-link>
                  <break/> <ext-link xmlns:xlink="http://www.w3.org/1999/xlink" ext-link-type="gen" xlink:href="KU586547" xlink:type="simple">KU586547</ext-link><break/> <ext-link xmlns:xlink="http://www.w3.org/1999/xlink" ext-link-type="gen" xlink:href="KU586548" xlink:type="simple">KU586548</ext-link></td></tr><tr><td rowspan="1" colspan="6">
              <bold><italic><tp:taxon-name><tp:taxon-name-part taxon-name-part-type="genus">Camaena</tp:taxon-name-part> <tp:taxon-name-part taxon-name-part-type="species">inflata</tp:taxon-name-part></tp:taxon-name></italic></bold>
            </td></tr><tr><td rowspan="1" colspan="1">Guiyang, Guizhou</td><td rowspan="1" colspan="1">
              <named-content xmlns:xlink="http://www.w3.org/1999/xlink" content-type="dwc:verbatimCoordinates" xlink:type="simple"><named-content content-type="geo-json" specific-use="{&#34;type&#34;:&#34;Point&#34;,&#34;coordinates&#34;:[106.6875,26.602222]}" xlink:type="simple">26°36'8"N; 106°41'15"E</named-content></named-content>
            </td><td rowspan="1" colspan="1">2008.10.16</td><td rowspan="1" colspan="1">
                  <ext-link xmlns:xlink="http://www.w3.org/1999/xlink" ext-link-type="gen" xlink:href="KU586524" xlink:type="simple">KU586524</ext-link>
                  <break/> <ext-link xmlns:xlink="http://www.w3.org/1999/xlink" ext-link-type="gen" xlink:href="KU586525" xlink:type="simple">KU586525</ext-link><break/> <ext-link xmlns:xlink="http://www.w3.org/1999/xlink" ext-link-type="gen" xlink:href="KU586526" xlink:type="simple">KU586526</ext-link></td><td rowspan="1" colspan="1">
                  <ext-link xmlns:xlink="http://www.w3.org/1999/xlink" ext-link-type="gen" xlink:href="KU586486" xlink:type="simple">KU586486</ext-link>
                  <break/> <ext-link xmlns:xlink="http://www.w3.org/1999/xlink" ext-link-type="gen" xlink:href="KU586487" xlink:type="simple">KU586487</ext-link><break/> <ext-link xmlns:xlink="http://www.w3.org/1999/xlink" ext-link-type="gen" xlink:href="KU586488" xlink:type="simple">KU586488</ext-link></td><td rowspan="1" colspan="1">
                  <ext-link xmlns:xlink="http://www.w3.org/1999/xlink" ext-link-type="gen" xlink:href="KU586567" xlink:type="simple">KU586567</ext-link>
                  <break/> <ext-link xmlns:xlink="http://www.w3.org/1999/xlink" ext-link-type="gen" xlink:href="KU586568" xlink:type="simple">KU586568</ext-link><break/> <ext-link xmlns:xlink="http://www.w3.org/1999/xlink" ext-link-type="gen" xlink:href="KU586569" xlink:type="simple">KU586569</ext-link></td></tr><tr><td rowspan="1" colspan="1">Ziyun, Guizhou</td><td rowspan="1" colspan="1">
              <named-content xmlns:xlink="http://www.w3.org/1999/xlink" content-type="dwc:verbatimCoordinates" xlink:type="simple"><named-content content-type="geo-json" specific-use="{&#34;type&#34;:&#34;Point&#34;,&#34;coordinates&#34;:[106.241944,25.695]}" xlink:type="simple">25°41'42"N; 106°14'31"E</named-content></named-content>
            </td><td rowspan="1" colspan="1">2014.04.18</td><td rowspan="1" colspan="1">
                  <ext-link xmlns:xlink="http://www.w3.org/1999/xlink" ext-link-type="gen" xlink:href="KU586536" xlink:type="simple">KU586536</ext-link>
                  <break/> <ext-link xmlns:xlink="http://www.w3.org/1999/xlink" ext-link-type="gen" xlink:href="KU586537" xlink:type="simple">KU586537</ext-link><break/> <ext-link xmlns:xlink="http://www.w3.org/1999/xlink" ext-link-type="gen" xlink:href="KU586538" xlink:type="simple">KU586538</ext-link></td><td rowspan="1" colspan="1">
                  <ext-link xmlns:xlink="http://www.w3.org/1999/xlink" ext-link-type="gen" xlink:href="KU586498" xlink:type="simple">KU586498</ext-link>
                  <break/> <ext-link xmlns:xlink="http://www.w3.org/1999/xlink" ext-link-type="gen" xlink:href="KU586499" xlink:type="simple">KU586499</ext-link><break/> <ext-link xmlns:xlink="http://www.w3.org/1999/xlink" ext-link-type="gen" xlink:href="KU586500" xlink:type="simple">KU586500</ext-link></td><td rowspan="1" colspan="1">
                  <ext-link xmlns:xlink="http://www.w3.org/1999/xlink" ext-link-type="gen" xlink:href="KU586579" xlink:type="simple">KU586579</ext-link>
                  <break/> <ext-link xmlns:xlink="http://www.w3.org/1999/xlink" ext-link-type="gen" xlink:href="KU586580" xlink:type="simple">KU586580</ext-link><break/> <ext-link xmlns:xlink="http://www.w3.org/1999/xlink" ext-link-type="gen" xlink:href="KU586581" xlink:type="simple">KU586581</ext-link></td></tr><tr><td rowspan="1" colspan="6">
              <bold><italic><tp:taxon-name><tp:taxon-name-part taxon-name-part-type="genus">Camaena</tp:taxon-name-part> <tp:taxon-name-part taxon-name-part-type="species">connectens</tp:taxon-name-part></tp:taxon-name></italic></bold>
            </td></tr><tr><td rowspan="1" colspan="1">Tianbao, Malipo, yunnan</td><td rowspan="1" colspan="1">
              <named-content xmlns:xlink="http://www.w3.org/1999/xlink" content-type="dwc:verbatimCoordinates" xlink:type="simple"><named-content content-type="geo-json" specific-use="{&#34;type&#34;:&#34;Point&#34;,&#34;coordinates&#34;:[104.823611,22.965833]}" xlink:type="simple">22°57'57"N; 104°49'25"E</named-content></named-content>
            </td><td rowspan="1" colspan="1">2015.04.17</td><td rowspan="1" colspan="1">
                  <ext-link xmlns:xlink="http://www.w3.org/1999/xlink" ext-link-type="gen" xlink:href="KU586518" xlink:type="simple">KU586518</ext-link>
                  <break/> <ext-link xmlns:xlink="http://www.w3.org/1999/xlink" ext-link-type="gen" xlink:href="KU586519" xlink:type="simple">KU586519</ext-link><break/> <ext-link xmlns:xlink="http://www.w3.org/1999/xlink" ext-link-type="gen" xlink:href="KU586520" xlink:type="simple">KU586520</ext-link></td><td rowspan="1" colspan="1">
                  <ext-link xmlns:xlink="http://www.w3.org/1999/xlink" ext-link-type="gen" xlink:href="KU586480" xlink:type="simple">KU586480</ext-link>
                  <break/> <ext-link xmlns:xlink="http://www.w3.org/1999/xlink" ext-link-type="gen" xlink:href="KU586481" xlink:type="simple">KU586481</ext-link><break/> <ext-link xmlns:xlink="http://www.w3.org/1999/xlink" ext-link-type="gen" xlink:href="KU586482" xlink:type="simple">KU586482</ext-link></td><td rowspan="1" colspan="1">
                  <ext-link xmlns:xlink="http://www.w3.org/1999/xlink" ext-link-type="gen" xlink:href="KU586561" xlink:type="simple">KU586561</ext-link>
                  <break/> <ext-link xmlns:xlink="http://www.w3.org/1999/xlink" ext-link-type="gen" xlink:href="KU586562" xlink:type="simple">KU586562</ext-link><break/> <ext-link xmlns:xlink="http://www.w3.org/1999/xlink" ext-link-type="gen" xlink:href="KU586563" xlink:type="simple">KU586563</ext-link></td></tr><tr><td rowspan="1" colspan="6">
              <bold><italic><tp:taxon-name><tp:taxon-name-part taxon-name-part-type="genus">Camaena</tp:taxon-name-part> <tp:taxon-name-part taxon-name-part-type="species">poyuensis</tp:taxon-name-part></tp:taxon-name></italic> sp. n.</bold>
            </td></tr><tr><td rowspan="1" colspan="1">Poyue town, Bama, Hechi, Guangxi</td><td rowspan="1" colspan="1">
              <named-content xmlns:xlink="http://www.w3.org/1999/xlink" content-type="dwc:verbatimCoordinates" xlink:type="simple"><named-content content-type="geo-json" specific-use="{&#34;type&#34;:&#34;Point&#34;,&#34;coordinates&#34;:[107.092222,24.291667]}" xlink:type="simple">24°17'30"N; 107°05'32"E</named-content></named-content>
            </td><td rowspan="1" colspan="1">2014.05.25</td><td rowspan="1" colspan="1">
                  <ext-link xmlns:xlink="http://www.w3.org/1999/xlink" ext-link-type="gen" xlink:href="KU061273" xlink:type="simple">KU061273</ext-link>
                  <break/> <ext-link xmlns:xlink="http://www.w3.org/1999/xlink" ext-link-type="gen" xlink:href="KU586511" xlink:type="simple">KU586511</ext-link><break/> <ext-link xmlns:xlink="http://www.w3.org/1999/xlink" ext-link-type="gen" xlink:href="KU586512" xlink:type="simple">KU586512</ext-link></td><td rowspan="1" colspan="1">
                  <ext-link xmlns:xlink="http://www.w3.org/1999/xlink" ext-link-type="gen" xlink:href="KU586468" xlink:type="simple">KU586468</ext-link>
                  <break/> <ext-link xmlns:xlink="http://www.w3.org/1999/xlink" ext-link-type="gen" xlink:href="KU586469" xlink:type="simple">KU586469</ext-link><break/> <ext-link xmlns:xlink="http://www.w3.org/1999/xlink" ext-link-type="gen" xlink:href="KU586470" xlink:type="simple">KU586470</ext-link></td><td rowspan="1" colspan="1">
                  <ext-link xmlns:xlink="http://www.w3.org/1999/xlink" ext-link-type="gen" xlink:href="KU586549" xlink:type="simple">KU586549</ext-link>
                  <break/> <ext-link xmlns:xlink="http://www.w3.org/1999/xlink" ext-link-type="gen" xlink:href="KU586550" xlink:type="simple">KU586550</ext-link><break/> <ext-link xmlns:xlink="http://www.w3.org/1999/xlink" ext-link-type="gen" xlink:href="KU586551" xlink:type="simple">KU586551</ext-link></td></tr><tr><td rowspan="1" colspan="6">
              <bold><italic><tp:taxon-name><tp:taxon-name-part taxon-name-part-type="genus">Camaena</tp:taxon-name-part> <tp:taxon-name-part taxon-name-part-type="species">menglunensis</tp:taxon-name-part></tp:taxon-name></italic></bold>
            </td></tr><tr><td rowspan="1" colspan="1">Xishuangbanna, Yunnan</td><td rowspan="1" colspan="1">
              <named-content xmlns:xlink="http://www.w3.org/1999/xlink" content-type="dwc:verbatimCoordinates" xlink:type="simple"><named-content content-type="geo-json" specific-use="{&#34;type&#34;:&#34;Point&#34;,&#34;coordinates&#34;:[101.414722,21.86]}" xlink:type="simple">21°51'36"N; 101°24'53"E</named-content></named-content>
            </td><td rowspan="1" colspan="1">2011.07.24</td><td rowspan="1" colspan="1">
                  <ext-link xmlns:xlink="http://www.w3.org/1999/xlink" ext-link-type="gen" xlink:href="KU586506" xlink:type="simple">KU586506</ext-link>
                  <break/> <ext-link xmlns:xlink="http://www.w3.org/1999/xlink" ext-link-type="gen" xlink:href="KU586507" xlink:type="simple">KU586507</ext-link></td><td rowspan="1" colspan="1">
                  <ext-link xmlns:xlink="http://www.w3.org/1999/xlink" ext-link-type="gen" xlink:href="KU586463" xlink:type="simple">KU586463</ext-link>
                  <break/> <ext-link xmlns:xlink="http://www.w3.org/1999/xlink" ext-link-type="gen" xlink:href="KU586464" xlink:type="simple">KU586464</ext-link></td><td rowspan="1" colspan="1">
                  <ext-link xmlns:xlink="http://www.w3.org/1999/xlink" ext-link-type="gen" xlink:href="KU586544" xlink:type="simple">KU586544</ext-link>
                  <break/> <ext-link xmlns:xlink="http://www.w3.org/1999/xlink" ext-link-type="gen" xlink:href="KU586545" xlink:type="simple">KU586545</ext-link></td></tr><tr><td rowspan="1" colspan="6">
              <bold><italic><tp:taxon-name><tp:taxon-name-part taxon-name-part-type="genus">Camaena</tp:taxon-name-part> <tp:taxon-name-part taxon-name-part-type="species">jinpingensis</tp:taxon-name-part></tp:taxon-name></italic></bold>
            </td></tr><tr><td rowspan="1" colspan="1">Jinping, Yunnan</td><td rowspan="1" colspan="1">
              <named-content xmlns:xlink="http://www.w3.org/1999/xlink" content-type="dwc:verbatimCoordinates" xlink:type="simple"><named-content content-type="geo-json" specific-use="{&#34;type&#34;:&#34;Point&#34;,&#34;coordinates&#34;:[103.339722,22.888333]}" xlink:type="simple">22°53'18"N; 103°20'23"E</named-content></named-content>
            </td><td rowspan="1" colspan="1">2011.07.29</td><td rowspan="1" colspan="1">
                  <ext-link xmlns:xlink="http://www.w3.org/1999/xlink" ext-link-type="gen" xlink:href="KU586503" xlink:type="simple">KU586503</ext-link>
                  <break/> <ext-link xmlns:xlink="http://www.w3.org/1999/xlink" ext-link-type="gen" xlink:href="KU586504" xlink:type="simple">KU586504</ext-link><break/> <ext-link xmlns:xlink="http://www.w3.org/1999/xlink" ext-link-type="gen" xlink:href="KU586505" xlink:type="simple">KU586505</ext-link></td><td rowspan="1" colspan="1">
                  <ext-link xmlns:xlink="http://www.w3.org/1999/xlink" ext-link-type="gen" xlink:href="KU586460" xlink:type="simple">KU586460</ext-link>
                  <break/> <ext-link xmlns:xlink="http://www.w3.org/1999/xlink" ext-link-type="gen" xlink:href="KU586461" xlink:type="simple">KU586461</ext-link><break/> <ext-link xmlns:xlink="http://www.w3.org/1999/xlink" ext-link-type="gen" xlink:href="KU586462" xlink:type="simple">KU586462</ext-link></td><td rowspan="1" colspan="1">
                  <ext-link xmlns:xlink="http://www.w3.org/1999/xlink" ext-link-type="gen" xlink:href="KU586541" xlink:type="simple">KU586541</ext-link>
                  <break/> <ext-link xmlns:xlink="http://www.w3.org/1999/xlink" ext-link-type="gen" xlink:href="KU586542" xlink:type="simple">KU586542</ext-link><break/> <ext-link xmlns:xlink="http://www.w3.org/1999/xlink" ext-link-type="gen" xlink:href="KU586543" xlink:type="simple">KU586543</ext-link></td></tr><tr><td rowspan="1" colspan="6">
              <bold><italic><tp:taxon-name><tp:taxon-name-part taxon-name-part-type="genus">Bradybaena</tp:taxon-name-part> <tp:taxon-name-part taxon-name-part-type="species">sequiniana</tp:taxon-name-part></tp:taxon-name></italic> (Family <tp:taxon-name><tp:taxon-name-part taxon-name-part-type="family">Bradybaenidae</tp:taxon-name-part></tp:taxon-name>)</bold>
            </td></tr><tr><td rowspan="1" colspan="1">Badong, Hubei</td><td rowspan="1" colspan="1">
              <named-content xmlns:xlink="http://www.w3.org/1999/xlink" content-type="dwc:verbatimCoordinates" xlink:type="simple"><named-content content-type="geo-json" specific-use="{&#34;type&#34;:&#34;Point&#34;,&#34;coordinates&#34;:[110.371667,31.046111]}" xlink:type="simple">31°02'46"N; 110°22'18"E</named-content></named-content>
            </td><td rowspan="1" colspan="1">2011.06.13</td><td rowspan="1" colspan="1">
                  <ext-link xmlns:xlink="http://www.w3.org/1999/xlink" ext-link-type="gen" xlink:href="KU586501" xlink:type="simple">KU586501</ext-link>
                </td><td rowspan="1" colspan="1">
                  <ext-link xmlns:xlink="http://www.w3.org/1999/xlink" ext-link-type="gen" xlink:href="KU586458" xlink:type="simple">KU586458</ext-link>
                </td><td rowspan="1" colspan="1">
                  <ext-link xmlns:xlink="http://www.w3.org/1999/xlink" ext-link-type="gen" xlink:href="KU586539" xlink:type="simple">KU586539</ext-link>
                </td></tr><tr><td rowspan="1" colspan="6">
              <bold><italic><tp:taxon-name><tp:taxon-name-part taxon-name-part-type="genus">Cornu</tp:taxon-name-part> <tp:taxon-name-part taxon-name-part-type="species">aspersum</tp:taxon-name-part></tp:taxon-name></italic> (Family <tp:taxon-name><tp:taxon-name-part taxon-name-part-type="family">Helicidae</tp:taxon-name-part></tp:taxon-name>)</bold>
            </td></tr><tr><td rowspan="1" colspan="1">Italy</td><td rowspan="1" colspan="1"/><td rowspan="1" colspan="1">2010.04.06</td><td rowspan="1" colspan="1">
                  <ext-link xmlns:xlink="http://www.w3.org/1999/xlink" ext-link-type="gen" xlink:href="KU586502" xlink:type="simple">KU586502</ext-link>
                </td><td rowspan="1" colspan="1">
                  <ext-link xmlns:xlink="http://www.w3.org/1999/xlink" ext-link-type="gen" xlink:href="KU586459" xlink:type="simple">KU586459</ext-link>
                </td><td rowspan="1" colspan="1">
                  <ext-link xmlns:xlink="http://www.w3.org/1999/xlink" ext-link-type="gen" xlink:href="KU586540" xlink:type="simple">KU586540</ext-link>
                </td></tr></tbody></table></table-wrap><fig id="F1" position="float" orientation="portrait"><label>Figure 1.</label><caption><p>Map of locations of <italic><tp:taxon-name><tp:taxon-name-part taxon-name-part-type="genus">Camaena</tp:taxon-name-part></tp:taxon-name></italic> species. <italic><tp:taxon-name><tp:taxon-name-part taxon-name-part-type="genus">Camaena</tp:taxon-name-part> <tp:taxon-name-part taxon-name-part-type="species">cicatricosa</tp:taxon-name-part></tp:taxon-name></italic>: <bold>A</bold> Nanning, Guangxi, China <bold>B</bold> Guiping, Guangxi, China <bold>C</bold> Yangchun, Guangdong, China <bold>D</bold> Gaoming, Canton, Guangdong, China <bold>E</bold> Yingde, Guangdong, China <bold>F</bold> Shantou, Guangdong, China. <italic><tp:taxon-name><tp:taxon-name-part taxon-name-part-type="genus">Camaena</tp:taxon-name-part> <tp:taxon-name-part taxon-name-part-type="species">obtecta</tp:taxon-name-part></tp:taxon-name></italic>: <bold>G</bold> Buhaitun, Jinxi, Guangxi, China <bold>H</bold> Longbang, Jingxi, Guangxi, China <bold>I</bold> Cao Bang, Vietnam (type locality). <italic><tp:taxon-name><tp:taxon-name-part taxon-name-part-type="genus">Camaena</tp:taxon-name-part> <tp:taxon-name-part taxon-name-part-type="species">inflata</tp:taxon-name-part></tp:taxon-name></italic>: <bold>J</bold> Qianlin park, Guiyang, Guizhou, China <bold>K</bold> Ziyun, Guiyang, Guizhou, China. <italic><tp:taxon-name><tp:taxon-name-part taxon-name-part-type="genus">Camaena</tp:taxon-name-part> <tp:taxon-name-part taxon-name-part-type="species">connectens</tp:taxon-name-part></tp:taxon-name></italic>: <bold>L</bold> Tianbao, Malipo, Yunnan, China <bold>M</bold> Ha Giang, Vietnam (type locality). <italic><tp:taxon-name><tp:taxon-name-part taxon-name-part-type="genus">Camaena</tp:taxon-name-part> <tp:taxon-name-part taxon-name-part-type="species">poyuensis</tp:taxon-name-part></tp:taxon-name></italic> sp. n.: <bold>N</bold> Poyue, Bama, Hechi, Guangxi, China (type locality). <italic><tp:taxon-name><tp:taxon-name-part taxon-name-part-type="genus">Camaena</tp:taxon-name-part> <tp:taxon-name-part taxon-name-part-type="species">seraphinica</tp:taxon-name-part></tp:taxon-name></italic>: <bold>O</bold> Dingan, Tianlin, Guangxi, China (type locality).</p></caption><graphic xmlns:xlink="http://www.w3.org/1999/xlink" xlink:href="zookeys-584-025-g001.jpg" position="float" orientation="portrait" xlink:type="simple" id="oo_86586.jpg"/></fig></tp:treatment-sec><ref-list><ref id="B11"><mixed-citation xmlns:xlink="http://www.w3.org/1999/xlink" xlink:type="simple">
          <person-group><name name-style="western"><surname>Chemnitz</surname><given-names>JH</given-names></name></person-group> (<year>1786</year>) <source>Neues systematisches Conchylien-Cabinet, enthaltened die ausführlichen Beschreibung von den Linksschnecken oder von den verkehrtgewundenen Conchylien welche gegen die Gewohnheit aller übrigen ihre Mundöffnungen nicht auf der rechten, sondern auf der linken Seite haben</source>. <volume>Volume 9</volume>, <issue>Part 1</issue>. <publisher-name>Gabriel Nicolaus Raspe</publisher-name>, <publisher-loc>Nürnberg</publisher-loc>, <size units="page">194 pp</size>, 32 pl.</mixed-citation></ref><ref id="B2"><mixed-citation xmlns:xlink="http://www.w3.org/1999/xlink" xlink:type="simple">
          <person-group><name name-style="western"><surname>Albers</surname><given-names>JC</given-names></name></person-group> (<year>1850</year>) <source>Die Heliceen, nach natürlicher Verwandtschaft systematisch geordnet. T. C. F.</source> <publisher-name>Enslin</publisher-name>, <publisher-loc>Berlin</publisher-loc>, <size units="page">262 pp</size>.</mixed-citation></ref><ref id="B35"><mixed-citation xmlns:xlink="http://www.w3.org/1999/xlink" xlink:type="simple">
          <person-group><name name-style="western"><surname>Martens</surname><given-names>E von</given-names></name></person-group> (<year>1867</year>) <source>Die preussische Expedition nach Ost-Asien. Zoologischer Teil, 2. Die Landschnecken.</source> <publisher-name>Königliche Geheime Ober-Hofbuchdruckerei</publisher-name>, <publisher-loc>Berlin</publisher-loc>, <size units="page">447 pp</size>.</mixed-citation></ref><ref id="B5"><mixed-citation xmlns:xlink="http://www.w3.org/1999/xlink" xlink:type="simple">
          <person-group><name name-style="western"><surname>Beck</surname><given-names>HH</given-names></name></person-group> (<year>1837</year>) <source>Index molluscorum praesentis aevi musei principis augustissimi Christian Frederici</source> <publisher-name>Hafniae Press</publisher-name>, <publisher-loc>Copenhagen</publisher-loc>.</mixed-citation></ref><ref id="B1"><mixed-citation xmlns:xlink="http://www.w3.org/1999/xlink" xlink:type="simple">
          <person-group><name name-style="western"><surname>Adams</surname><given-names>H</given-names></name><name name-style="western"><surname>Adams</surname><given-names>A</given-names></name></person-group> (<year>1855</year>) <source>The genera of Recent <tp:taxon-name><tp:taxon-name-part taxon-name-part-type="phylum">Mollusca</tp:taxon-name-part></tp:taxon-name>; arranged according to their organization</source>. <volume>Vol. 2</volume>. <publisher-loc>London</publisher-loc>, <fpage>93</fpage>–<lpage>284</lpage>.</mixed-citation></ref><ref id="B40"><mixed-citation xmlns:xlink="http://www.w3.org/1999/xlink" xlink:type="simple">
          <person-group><name name-style="western"><surname>Pilsbry</surname><given-names>HA</given-names></name></person-group> (<year>1891</year>) <source>Manual of Conchology</source>. <series>Series 2</series>, <volume>vol.6</volume>. <publisher-name>Academy of Natural Sciences</publisher-name>, <publisher-loc>Philadelphia, USA</publisher-loc>, <size units="page">308 pp</size>.</mixed-citation></ref><ref id="B20"><mixed-citation xmlns:xlink="http://www.w3.org/1999/xlink" xlink:type="simple">
          <person-group><name name-style="western"><surname>Fischer</surname><given-names>H</given-names></name></person-group> (<year>1898</year>) <article-title>Notes sur la faune du Haut Tonkin. III. Liste des mollusques recueillis par le Dr A. Billet.</article-title> <source>Bulletin scientifique de la France et de la Belgique</source> <volume>28</volume>: <fpage>310</fpage>–<lpage>338</lpage>.</mixed-citation></ref><ref id="B41"><mixed-citation xmlns:xlink="http://www.w3.org/1999/xlink" xlink:type="simple">
          <person-group><name name-style="western"><surname>Pilsbry</surname><given-names>HA</given-names></name></person-group> (<year>1894</year>) <source>Manual of Conchology</source>. <series>Series 2</series>, <volume>vol.7</volume>. <publisher-name>Academy of Natural Sciences</publisher-name>, <publisher-loc>Philadelphia, USA</publisher-loc>, <size units="page">366 pp</size>.</mixed-citation></ref><ref id="B59"><mixed-citation xmlns:xlink="http://www.w3.org/1999/xlink" xlink:type="simple">
          <person-group><name name-style="western"><surname>Zilch</surname><given-names>A</given-names></name></person-group> (<year>1964</year>) <article-title>Die Typen und Typoid des Natur-Museums Senckenberg, 29: <tp:taxon-name><tp:taxon-name-part taxon-name-part-type="phylum">Mollusca</tp:taxon-name-part></tp:taxon-name>, <tp:taxon-name><tp:taxon-name-part taxon-name-part-type="family">Camaenidae</tp:taxon-name-part></tp:taxon-name> (3).</article-title> <source>Archiv für Molluskenkunde</source> <volume>93</volume>: <fpage>243</fpage>–<lpage>262</lpage>.</mixed-citation></ref><ref id="B21"><mixed-citation xmlns:xlink="http://www.w3.org/1999/xlink" xlink:type="simple">
          <person-group><name name-style="western"><surname>Fischer</surname><given-names>H</given-names></name><name name-style="western"><surname>Dautzenberg</surname><given-names>P</given-names></name></person-group> (<year>1904</year>) <article-title>Catalogue des Mollusques terrestres et fluviatiles de l’Indo-Chine orientale cites jusqu’à ce jour.</article-title> <source>Mission Pavie, Etudes diverses</source> <volume>3</volume>: <fpage>390</fpage>–<lpage>442</lpage>.</mixed-citation></ref><ref id="B15"><mixed-citation xmlns:xlink="http://www.w3.org/1999/xlink" xlink:type="simple">
          <person-group><name name-style="western"><surname>Dautzenberg</surname><given-names>PH</given-names></name><name name-style="western"><surname>Fischer</surname><given-names>H</given-names></name></person-group> (<year>1906</year>) <article-title>Liste de mollusques récoltés par M. H. Mansuy en Indo-chine et au Yunnan, et description d’espèces nouvelles.</article-title> <source>Journal de Conchylogie, Paris</source> <volume>53</volume>: <fpage>343</fpage>–<lpage>471</lpage>.</mixed-citation></ref><ref id="B56"><mixed-citation xmlns:xlink="http://www.w3.org/1999/xlink" xlink:type="simple">
          <person-group><name name-style="western"><surname>Yen</surname><given-names>TC</given-names></name></person-group> (<year>1939</year>) <article-title>Die chinesischen land-und Süßwasser-Gastropoden des Natur-Museums Senckenberg.</article-title> <source>Abhandlungen der Senckenbergischen Naturforschenden Gesellschaft</source> <volume>444</volume>: <fpage>1</fpage>–<lpage>235</lpage>.</mixed-citation></ref><ref id="B46"><mixed-citation xmlns:xlink="http://www.w3.org/1999/xlink" xlink:type="simple">
          <person-group><name name-style="western"><surname>Solem</surname><given-names>A</given-names></name></person-group> (<year>1992</year>) <article-title>Camaenid land snails from Southern and Eastern South Australia, excluding Kangaroo Island. Part I. Systematics, distribution, and variation.</article-title> <source>Records of the South Australian Museum</source>, <series>Monograph Series</series> <volume>2</volume>: <fpage>1</fpage>–<lpage>338</lpage>.</mixed-citation></ref><ref id="B9"><mixed-citation xmlns:xlink="http://www.w3.org/1999/xlink" xlink:type="simple">
          <person-group><name name-style="western"><surname>Chen</surname><given-names>DN</given-names></name><name name-style="western"><surname>Gao</surname><given-names>JX</given-names></name></person-group> (<year>1987</year>) <source>Economic Fauna Sinica of China (Terrestrial <tp:taxon-name><tp:taxon-name-part taxon-name-part-type="phylum">Mollusca</tp:taxon-name-part></tp:taxon-name>).</source> <publisher-name>Science Press</publisher-name>, <publisher-loc>Beijing</publisher-loc>, <size units="page">186 pp</size>.</mixed-citation></ref><ref id="B44"><mixed-citation xmlns:xlink="http://www.w3.org/1999/xlink" xlink:type="simple">
          <person-group><name name-style="western"><surname>Schileyko</surname><given-names>AA</given-names></name></person-group> (<year>2003</year>) <article-title>Treatise on recent terrestrial pulmonate molluscs. Part 11. <tp:taxon-name><tp:taxon-name-part taxon-name-part-type="family">Trigonochlamydidae</tp:taxon-name-part></tp:taxon-name>, <tp:taxon-name><tp:taxon-name-part taxon-name-part-type="family">Papillodermidae</tp:taxon-name-part></tp:taxon-name>, <tp:taxon-name><tp:taxon-name-part taxon-name-part-type="family">Vitrinidae</tp:taxon-name-part></tp:taxon-name>, <tp:taxon-name><tp:taxon-name-part taxon-name-part-type="family">Limacidae</tp:taxon-name-part></tp:taxon-name>, <tp:taxon-name><tp:taxon-name-part taxon-name-part-type="family">Bielziidae</tp:taxon-name-part></tp:taxon-name>, <tp:taxon-name><tp:taxon-name-part taxon-name-part-type="family">Agriolimacidae</tp:taxon-name-part></tp:taxon-name>, <tp:taxon-name><tp:taxon-name-part taxon-name-part-type="family">Boettgerillidae</tp:taxon-name-part></tp:taxon-name>, <tp:taxon-name><tp:taxon-name-part taxon-name-part-type="family">Camaenidae</tp:taxon-name-part></tp:taxon-name>.</article-title> <source>Ruthenica Suppl</source> <volume>2</volume>: <fpage>1510</fpage>–<lpage>1621</lpage>.</mixed-citation></ref><ref id="B30"><mixed-citation xmlns:xlink="http://www.w3.org/1999/xlink" xlink:type="simple">
          <person-group><name name-style="western"><surname>Hwang</surname><given-names>CC</given-names></name></person-group> (<year>2011</year>) <article-title>Anatomy and taxonomy of <italic><tp:taxon-name><tp:taxon-name-part taxon-name-part-type="genus">Satsuma</tp:taxon-name-part> <tp:taxon-name-part taxon-name-part-type="species">succincta</tp:taxon-name-part></tp:taxon-name></italic> (Adams, 1866) and <italic><tp:taxon-name><tp:taxon-name-part taxon-name-part-type="genus">Satsuma</tp:taxon-name-part> <tp:taxon-name-part taxon-name-part-type="species">batanica</tp:taxon-name-part> <tp:taxon-name-part taxon-name-part-type="subspecies">pancala</tp:taxon-name-part></tp:taxon-name></italic> (Schmacker &amp; Boettger, 1891) (<tp:taxon-name><tp:taxon-name-part taxon-name-part-type="class">Gastropoda</tp:taxon-name-part></tp:taxon-name>: <tp:taxon-name><tp:taxon-name-part taxon-name-part-type="family">Camaenidae</tp:taxon-name-part></tp:taxon-name>) from southern Taiwan.</article-title> <source>Bulletin of Malacology</source> <volume>35</volume>: <fpage>1</fpage>–<lpage>11</lpage>.</mixed-citation></ref><ref id="B50"><mixed-citation xmlns:xlink="http://www.w3.org/1999/xlink" xlink:type="simple">
          <person-group><name name-style="western"><surname>Wang</surname><given-names>P</given-names></name><name name-style="western"><surname>Yang</surname><given-names>HF</given-names></name><name name-style="western"><surname>Zhou</surname><given-names>WC</given-names></name><name name-style="western"><surname>Hwang</surname><given-names>CC</given-names></name><name name-style="western"><surname>Zhang</surname><given-names>WH</given-names></name><name name-style="western"><surname>Qian</surname><given-names>ZX</given-names></name></person-group> (<year>2014</year>) <article-title>The mitochondrial genome of the land snail <italic><tp:taxon-name><tp:taxon-name-part taxon-name-part-type="genus">Camaena</tp:taxon-name-part> <tp:taxon-name-part taxon-name-part-type="species">cicatricosa</tp:taxon-name-part></tp:taxon-name></italic> (Müller, 1774) (<tp:taxon-name><tp:taxon-name-part taxon-name-part-type="order">Stylommatophora</tp:taxon-name-part></tp:taxon-name>, <tp:taxon-name><tp:taxon-name-part taxon-name-part-type="family">Camaenidae</tp:taxon-name-part></tp:taxon-name>): the first complete sequence in the family <tp:taxon-name><tp:taxon-name-part taxon-name-part-type="family">Camaenidae</tp:taxon-name-part></tp:taxon-name>.</article-title> <source>ZooKeys</source> <volume>451</volume>: <fpage>33</fpage>–<lpage>48</lpage>. doi: <ext-link xlink:type="simple" ext-link-type="doi" xlink:href="10.3897/zookeys.451.8537">10.3897/zookeys.451.8537</ext-link></mixed-citation></ref><ref id="B42"><mixed-citation xmlns:xlink="http://www.w3.org/1999/xlink" xlink:type="simple">
          <person-group><name name-style="western"><surname>Qian</surname><given-names>ZX</given-names></name><name name-style="western"><surname>Zhou</surname><given-names>WC</given-names></name></person-group> (<year>2014</year>) <source>Illustrated Handbook of Common Terrestrial Mollusks in China.</source> <publisher-name>Zhejiang People’s Fine Arts Publishing House</publisher-name>, <publisher-loc>Zhejiang, China</publisher-loc>, <size units="page">228 pp</size>.</mixed-citation></ref><ref id="B55"><mixed-citation xmlns:xlink="http://www.w3.org/1999/xlink" xlink:type="simple">
          <person-group><name name-style="western"><surname>Xiao</surname><given-names>WL</given-names></name></person-group> (<year>1989</year>) <article-title>Study on the Bionomics of the <italic><tp:taxon-name><tp:taxon-name-part taxon-name-part-type="genus">Camaena</tp:taxon-name-part> <tp:taxon-name-part taxon-name-part-type="species">cicatricosa</tp:taxon-name-part></tp:taxon-name></italic>.</article-title> <source>Journal of Jinan University (Natural Science &amp; Medicine Edition)</source> <volume>1</volume>: <fpage>46</fpage>–<lpage>52</lpage>.</mixed-citation></ref></ref-list></tp:taxon-treatment>
