# Supplementary material for: Revision of sinistral land snails of the genus Camaena (Stylommatophora, Camaenidae) from China based on morphological and molecular data, with description of a new species from Guangxi, China
Source: Zookeys. 2016 Apr 25;(584):25–48. doi: 10.3897/zookeys.584.7173 (PMC4857021; doi:10.3897/zookeys.584.7173)
Supplement: XML Treatment for Camaena obtecta [file zookeys.584.7173-treatment3.xml]

<!DOCTYPE tp:taxon-treatment
  PUBLIC "-//TaxonX//DTD Taxonomic Treatment Publishing DTD v0 20100105//EN" "tax-treatment-NSO.dtd">
<tp:taxon-treatment xmlns:tp="http://www.plazi.org/taxpub"><tp:treatment-meta><kwd-group><label>Taxon classification</label><kwd><named-content content-type="kingdom">Animalia</named-content></kwd><kwd><named-content content-type="order">Stylommatophora</named-content></kwd><kwd><named-content content-type="family">Camaenidae</named-content></kwd></kwd-group><mixed-citation publication-type="journal"><person-group><name><surname>Ding</surname><given-names>Hong-Li</given-names></name><name><surname>Wang</surname><given-names>Pei</given-names></name><name><surname>Qian</surname><given-names>Zhou-Xing</given-names></name><name><surname>Lin</surname><given-names>Jun-Hong</given-names></name><name><surname>Zhou</surname><given-names>Wei-Chuan</given-names></name><name><surname>Hwang</surname><given-names>Chung-Chi</given-names></name><name><surname>Ai</surname><given-names>Hong-Mu</given-names></name></person-group><article-title>Revision of sinistral land snails of the genus <italic><tp:taxon-name><tp:taxon-name-part taxon-name-part-type="genus">Camaena</tp:taxon-name-part></tp:taxon-name></italic> (<tp:taxon-name><tp:taxon-name-part taxon-name-part-type="order">Stylommatophora</tp:taxon-name-part></tp:taxon-name>, <tp:taxon-name><tp:taxon-name-part taxon-name-part-type="family">Camaenidae</tp:taxon-name-part></tp:taxon-name>) from China based on morphological and molecular data, with description of a new species from Guangxi, China</article-title><source>Zookeys</source><day>25</day><month>4</month><year>2016</year><volume>2016</volume><issue>584</issue><fpage>25</fpage><lpage>48</lpage><pub-id pub-id-type="doi">10.3897/zookeys.584.7173</pub-id></mixed-citation></tp:treatment-meta><tp:nomenclature><tp:taxon-name>
              <tp:taxon-name-part taxon-name-part-type="genus">Camaena</tp:taxon-name-part>
              <tp:taxon-name-part taxon-name-part-type="species">obtecta</tp:taxon-name-part>
            </tp:taxon-name><tp:taxon-authority>(Fischer, 1898)</tp:taxon-authority><xref ref-type="fig" rid="F3">Figs 3B</xref><xref ref-type="fig" rid="F4">, 4B</xref><xref ref-type="table" rid="T3">, Table 4</xref><!--PageBreak--><tp:nomenclature-citation-list><tp:nomenclature-citation><tp:taxon-name><tp:taxon-name-part taxon-name-part-type="genus">Helix</tp:taxon-name-part> (<tp:taxon-name-part taxon-name-part-type="subgenus">Camaena</tp:taxon-name-part>) <tp:taxon-name-part taxon-name-part-type="species">cicatricosa</tp:taxon-name-part></tp:taxon-name><comment> var. <tp:taxon-name><tp:taxon-name-part taxon-name-part-type="species">obtecta</tp:taxon-name-part></tp:taxon-name> Fischer, 1898: 315, pl. 17, figs 5–6.</comment></tp:nomenclature-citation></tp:nomenclature-citation-list></tp:nomenclature><tp:treatment-sec sec-type="Type locality"><title>Type locality.</title><p>Vietnam: Luc Chu and Cao Bang</p><!--PageBreak--><!--PageBreak--><!--PageBreak--><!--PageBreak--></tp:treatment-sec><tp:treatment-sec sec-type="material"><title>Material examined.</title><p>See Table <xref ref-type="table" rid="T3">4</xref>.</p></tp:treatment-sec><tp:treatment-sec sec-type="Diagnosis"><title>Diagnosis.</title><p>Shell sinistral, large, thick, solid, depressed-globular, yellowish brown to dark brown, with obtuse apex and low dome-shaped spire; 5 1/2 rapidly increasing and slightly convex whorls separated by deep suture; body whorl expanded, descending in front; periphery bluntly angulate in front of aperture, becoming round behind peristome. Surface with thick growth lines, fine spiral ribs, and weak malleation. Aperture ovate-lunate, white inside, with curved margin. Peristome white, expanded, reflected, thickened and glossy; columellar margin strongly expanded; inner lip thick, callous. Basal lip straight, forming an obtuse angle at junction with straight and oblique columellar lip. Umbilicus completely covered by reflected columellar lip and thickened callus when fully matured. Hump beside umbilicus present. Color pattern of numerous wavy, reddish brown spiral bands of various thickness; subperipheral and subsutural bands much wider (Fig. <xref ref-type="fig" rid="F3">3B</xref>).</p><p>Penis short, swollen, with a rounded bulge in correspondence of verge. Epiphallus medium with short, thin and wide penis retractor muscle. Flagellum elongated, tapering distally. Vas deferens long and thin. Vagina short and thickened. Bursa copulatrix clavate with long and thin pedunculus, apparently expanded at basal one-third its length. Verge conic, with irregular and curly wrinkles. Inner penial wall supporting transverse and narrowly spaced pilasters (Fig. <xref ref-type="fig" rid="F4">4B</xref>).</p></tp:treatment-sec><tp:treatment-sec sec-type="Distribution"><title>Distribution.</title><p>This species has previously been recorded from Cao Bang and Luc Chu in northern Vietnam. Luc Chu is the area north of Cao Bang to the border with China according to <xref ref-type="bibr" rid="B6">Billet (1898)</xref>. In addition, it is now recorded from Longbang and Buhaitun, in Jinxi, southwestern Guangxi, China, approximately 20 km north of Cao Bang (Fig. <xref ref-type="fig" rid="F1">1</xref>).</p></tp:treatment-sec><tp:treatment-sec sec-type="Ecology"><title>Ecology.</title><p>This species inhabits forests on limestone, including degraded forests.</p></tp:treatment-sec><tp:treatment-sec sec-type="Comparative remarks"><title>Comparative remarks.</title><p>This species is characterized in having a hump beside the completely covered umbilicus, thick shell, ovate-lunate aperture, transverse only pilasters on inner penial wall, and a conic verge with irregularly curly wrinkles. It differs from <italic><tp:taxon-name><tp:taxon-name-part taxon-name-part-type="genus">Camaena</tp:taxon-name-part> <tp:taxon-name-part taxon-name-part-type="species">cicatricosa</tp:taxon-name-part></tp:taxon-name></italic> by having a larger shell, a completely covered umbilicus, humped base beside umbilicus, more convex whorls and ovate-lunate aperture. It forms a well-differentiated clade in the phylogenetic tree (Fig. <xref ref-type="fig" rid="F2">2</xref>) and exhibits sufficient morphological differences to justify elevation to full species rank.</p></tp:treatment-sec><tp:treatment-sec><!--Section generated to contain objects referenced in tp:taxon-treatment.--><fig id="F3" position="float" orientation="portrait"><label>Figure 3.</label><caption><p>Shells of sinistral Chinese species of <italic><tp:taxon-name><tp:taxon-name-part taxon-name-part-type="genus">Camaena</tp:taxon-name-part></tp:taxon-name></italic>. <bold>A</bold> <italic><tp:taxon-name><tp:taxon-name-part taxon-name-part-type="genus">Camaena</tp:taxon-name-part> <tp:taxon-name-part taxon-name-part-type="species">cicatricosa</tp:taxon-name-part></tp:taxon-name></italic> (<abbrev xmlns:xlink="http://www.w3.org/1999/xlink" xlink:title="Fujian Entry-Exit Inspection &amp; Quarantine Bureau, Fuzhou, Fujian, China" xlink:type="simple">FJIQBC</abbrev> 18483, Guiping, Guangxi, China) <bold>B</bold> <italic><tp:taxon-name><tp:taxon-name-part taxon-name-part-type="genus">Camaena</tp:taxon-name-part> <tp:taxon-name-part taxon-name-part-type="species">obtecta</tp:taxon-name-part></tp:taxon-name></italic> (<abbrev xmlns:xlink="http://www.w3.org/1999/xlink" xlink:title="Fujian Entry-Exit Inspection &amp; Quarantine Bureau, Fuzhou, Fujian, China" xlink:type="simple">FJIQBC</abbrev> 18743, Longbang, Jingxi, Guangxi, China) <bold>C</bold> <italic><tp:taxon-name><tp:taxon-name-part taxon-name-part-type="genus">Camaena</tp:taxon-name-part> <tp:taxon-name-part taxon-name-part-type="species">inflata</tp:taxon-name-part></tp:taxon-name></italic> (<abbrev xmlns:xlink="http://www.w3.org/1999/xlink" xlink:title="Fujian Entry-Exit Inspection &amp; Quarantine Bureau, Fuzhou, Fujian, China" xlink:type="simple">FJIQBC</abbrev> 18782, Qianlin park, Guiyang, Guizhou, China) <bold>D</bold> <italic><tp:taxon-name><tp:taxon-name-part taxon-name-part-type="genus">Camaena</tp:taxon-name-part> <tp:taxon-name-part taxon-name-part-type="species">connectens</tp:taxon-name-part></tp:taxon-name></italic> (<abbrev xmlns:xlink="http://www.w3.org/1999/xlink" xlink:title="Fujian Entry-Exit Inspection &amp; Quarantine Bureau, Fuzhou, Fujian, China" xlink:type="simple">FJIQBC</abbrev> 18826, Tianbao, Malipo, Yunnan, China) <bold>E</bold> <italic><tp:taxon-name><tp:taxon-name-part taxon-name-part-type="genus">Camaena</tp:taxon-name-part> <tp:taxon-name-part taxon-name-part-type="species">seraphinica</tp:taxon-name-part></tp:taxon-name></italic> (syntype, <named-content xmlns:xlink="http://www.w3.org/1999/xlink" content-type="dwc:institutional_code" xlink:type="simple">IZCAS</named-content> HMT-0001a; Dingan, Tianlin, Guangxi, China). Red circle indicates a hump beside the umbilicus. Scale = 10 mm.</p></caption><graphic xmlns:xlink="http://www.w3.org/1999/xlink" xlink:href="zookeys-584-025-g003.jpg" position="float" orientation="portrait" xlink:type="simple" id="oo_86588.jpg"/></fig><fig id="F4" position="float" orientation="portrait"><label>Figure 4.</label><caption><p>Reproductive system of sinistral Chinese sinistral species of <italic><tp:taxon-name><tp:taxon-name-part taxon-name-part-type="genus">Camaena</tp:taxon-name-part></tp:taxon-name></italic>. <bold>A</bold> <italic><tp:taxon-name><tp:taxon-name-part taxon-name-part-type="genus">Camaena</tp:taxon-name-part> <tp:taxon-name-part taxon-name-part-type="species">cicatricosa</tp:taxon-name-part></tp:taxon-name></italic> (<abbrev xmlns:xlink="http://www.w3.org/1999/xlink" xlink:title="Fujian Entry-Exit Inspection &amp; Quarantine Bureau, Fuzhou, Fujian, China" xlink:type="simple">FJIQBC</abbrev> 18483, Guiping, Guangxi, China) <bold>B</bold> <italic><tp:taxon-name><tp:taxon-name-part taxon-name-part-type="genus">Camaena</tp:taxon-name-part> <tp:taxon-name-part taxon-name-part-type="species">obtecta</tp:taxon-name-part></tp:taxon-name></italic> (<abbrev xmlns:xlink="http://www.w3.org/1999/xlink" xlink:title="Fujian Entry-Exit Inspection &amp; Quarantine Bureau, Fuzhou, Fujian, China" xlink:type="simple">FJIQBC</abbrev> 18743, Longbang, Jinxi, Guangxi, China) <bold>C</bold> <italic><tp:taxon-name><tp:taxon-name-part taxon-name-part-type="genus">Camaena</tp:taxon-name-part> <tp:taxon-name-part taxon-name-part-type="species">inflata</tp:taxon-name-part></tp:taxon-name></italic> (<abbrev xmlns:xlink="http://www.w3.org/1999/xlink" xlink:title="Fujian Entry-Exit Inspection &amp; Quarantine Bureau, Fuzhou, Fujian, China" xlink:type="simple">FJIQBC</abbrev> 18797, Qianlin park, Guiyang, Guizhou, China) <bold>D</bold> <italic><tp:taxon-name><tp:taxon-name-part taxon-name-part-type="genus">Camaena</tp:taxon-name-part> <tp:taxon-name-part taxon-name-part-type="species">connectens</tp:taxon-name-part></tp:taxon-name></italic> (<abbrev xmlns:xlink="http://www.w3.org/1999/xlink" xlink:title="Fujian Entry-Exit Inspection &amp; Quarantine Bureau, Fuzhou, Fujian, China" xlink:type="simple">FJIQBC</abbrev> 18832, Tianbao, Malipo, Yunnan, China) <bold>E</bold> <italic><tp:taxon-name><tp:taxon-name-part taxon-name-part-type="genus">Camaena</tp:taxon-name-part> <tp:taxon-name-part taxon-name-part-type="species">poyuensis</tp:taxon-name-part></tp:taxon-name></italic> sp. n. (<abbrev xmlns:xlink="http://www.w3.org/1999/xlink" xlink:title="Fujian Entry-Exit Inspection &amp; Quarantine Bureau, Fuzhou, Fujian, China" xlink:type="simple">FJIQBC</abbrev> 18484, Poyue, Bama, Guangxi, China). Abbreviations: V, verge; AG, albumen gland; BC, bursa copulatrix; E, epiphallus; F, flagellum; HD, hermaphroditic duct; P, penis; PR, penis retractor muscle; PBC, pedunculus of bursa copulatrix; VD, vas deferens.</p></caption><graphic xmlns:xlink="http://www.w3.org/1999/xlink" xlink:href="zookeys-584-025-g004.jpg" position="float" orientation="portrait" xlink:type="simple" id="oo_86589.jpg"/></fig><table-wrap id="T3" position="float" orientation="portrait"><label>Table 4.</label><caption><p>Measurements of shells (mm). Localities are all in China otherwise noted. <bold>n</bold> sample size <bold>SH</bold> shell height <bold>SW</bold> shell width <bold>AH</bold> aperture height <bold>AW</bold> aperture width.</p></caption><table id="TID0EIBAI" rules="all"><tbody><tr><th rowspan="1" colspan="1">Species / Locality</th><th rowspan="1" colspan="1">Voucher</th><th rowspan="1" colspan="1">
                      SH
                    </th><th rowspan="1" colspan="1">SW</th><th rowspan="1" colspan="1">SW/SH</th><th rowspan="1" colspan="1">
                      AH
                    </th><th rowspan="1" colspan="1">AW</th><th rowspan="1" colspan="1">AW/AH</th></tr><tr><td rowspan="1" colspan="8">
              <bold><italic><tp:taxon-name><tp:taxon-name-part taxon-name-part-type="genus">Camaena</tp:taxon-name-part> <tp:taxon-name-part taxon-name-part-type="species">cicatricosa</tp:taxon-name-part></tp:taxon-name></italic></bold>
            </td></tr><tr><td rowspan="2" colspan="1">Guiping, Guangxi</td><td rowspan="2" colspan="1">
                      <abbrev xmlns:xlink="http://www.w3.org/1999/xlink" xlink:title="Fujian Entry-Exit Inspection &amp; Quarantine Bureau, Fuzhou, Fujian, China" xlink:type="simple">FJIQBC</abbrev> 18503–18542<break/> (n = 40)</td><td rowspan="1" colspan="1">21.26–32.86</td><td rowspan="1" colspan="1">35.00–42.64</td><td rowspan="1" colspan="1">1.28–1.65</td><td rowspan="1" colspan="1">16.68–21.44</td><td rowspan="1" colspan="1">21.26–27.40</td><td rowspan="1" colspan="1">1.18–1.34</td></tr><tr><td rowspan="1" colspan="1">(27.61±3.17)</td><td rowspan="1" colspan="1">(39.50±2.21)</td><td rowspan="1" colspan="1">(1.44±0.11)</td><td rowspan="1" colspan="1">(19.53±1.33)</td><td rowspan="1" colspan="1">(24.36±1.74)</td><td rowspan="1" colspan="1">(1.25±0.04)</td></tr><tr><td rowspan="2" colspan="1">Yingde, Guangdong</td><td rowspan="2" colspan="1">
                      <abbrev xmlns:xlink="http://www.w3.org/1999/xlink" xlink:title="Fujian Entry-Exit Inspection &amp; Quarantine Bureau, Fuzhou, Fujian, China" xlink:type="simple">FJIQBC</abbrev> 18543–18616<break/> (n = 74)</td><td rowspan="1" colspan="1">26.78–36.00</td><td rowspan="1" colspan="1">39.10–48.74</td><td rowspan="1" colspan="1">1.35–1.56</td><td rowspan="1" colspan="1">19.62–24.92</td><td rowspan="1" colspan="1">22.10–22.90</td><td rowspan="1" colspan="1">1.05–1.26</td></tr><tr><td rowspan="1" colspan="1">(28.66±2.45)</td><td rowspan="1" colspan="1">(41.87±2.83)</td><td rowspan="1" colspan="1">(1.46±0.05)</td><td rowspan="1" colspan="1">(21.28±0.05)</td><td rowspan="1" colspan="1">(24.94±2.30)</td><td rowspan="1" colspan="1">(1.17±0.06)</td></tr><tr><td rowspan="2" colspan="1">Gaoming, Guangdong</td><td rowspan="2" colspan="1">
                      <abbrev xmlns:xlink="http://www.w3.org/1999/xlink" xlink:title="Fujian Entry-Exit Inspection &amp; Quarantine Bureau, Fuzhou, Fujian, China" xlink:type="simple">FJIQBC</abbrev> 18617–18640<break/> (n = 24)</td><td rowspan="1" colspan="1">26.48–33.30</td><td rowspan="1" colspan="1">38.20–44.84</td><td rowspan="1" colspan="1">1.31–1.56</td><td rowspan="1" colspan="1">19.20–21.56</td><td rowspan="1" colspan="1">24.64–29.60</td><td rowspan="1" colspan="1">1.23–1.37</td></tr><tr><td rowspan="1" colspan="1">(30.53±2.45)</td><td rowspan="1" colspan="1">(41.40±2.19)</td><td rowspan="1" colspan="1">(1.43±0.22)</td><td rowspan="1" colspan="1">(20.61±0.09)</td><td rowspan="1" colspan="1">(27.1±0.17)</td><td rowspan="1" colspan="1">(1.32±0.05)</td></tr><tr><td rowspan="2" colspan="1">Nanning, Guangxi</td><td rowspan="2" colspan="1">
                      <abbrev xmlns:xlink="http://www.w3.org/1999/xlink" xlink:title="Fujian Entry-Exit Inspection &amp; Quarantine Bureau, Fuzhou, Fujian, China" xlink:type="simple">FJIQBC</abbrev> 18641–18670<break/> (n = 30)</td><td rowspan="1" colspan="1">22.10–30.00</td><td rowspan="1" colspan="1">36.26–43.76</td><td rowspan="1" colspan="1">1.43–1.64</td><td rowspan="1" colspan="1">18.08–21.88</td><td rowspan="1" colspan="1">22.00–18.64</td><td rowspan="1" colspan="1">1.19–1.32</td></tr><tr><td rowspan="1" colspan="1">(26.59±2.12)</td><td rowspan="1" colspan="1">(40.95±2.24)</td><td rowspan="1" colspan="1">(1.54±0.07)</td><td rowspan="1" colspan="1">(20.31±1.13)</td><td rowspan="1" colspan="1">(25.48±1.73)</td><td rowspan="1" colspan="1">(1.26±0.04)</td></tr><tr><td rowspan="2" colspan="1">Yangchun, Guangdong</td><td rowspan="2" colspan="1">
                      <abbrev xmlns:xlink="http://www.w3.org/1999/xlink" xlink:title="Fujian Entry-Exit Inspection &amp; Quarantine Bureau, Fuzhou, Fujian, China" xlink:type="simple">FJIQBC</abbrev> 18671–18710<break/> (n = 40)</td><td rowspan="1" colspan="1">23.44–30.00</td><td rowspan="1" colspan="1">33.76–44.26</td><td rowspan="1" colspan="1">1.20–1.52</td><td rowspan="1" colspan="1">15.86–21.66</td><td rowspan="1" colspan="1">19.42–27.06</td><td rowspan="1" colspan="1">1.11–1.25</td></tr><tr><td rowspan="1" colspan="1">(27.00±1.94)</td><td rowspan="1" colspan="1">(37.76±3.10)</td><td rowspan="1" colspan="1">(1.40±0.10)</td><td rowspan="1" colspan="1">(18.45±1.61)</td><td rowspan="1" colspan="1">(22.07±1.96)</td><td rowspan="1" colspan="1">(1.20±0.04)</td></tr><tr><td rowspan="2" colspan="1">Shantou, Guangdong</td><td rowspan="2" colspan="1">
                      <abbrev xmlns:xlink="http://www.w3.org/1999/xlink" xlink:title="Fujian Entry-Exit Inspection &amp; Quarantine Bureau, Fuzhou, Fujian, China" xlink:type="simple">FJIQBC</abbrev> 18711–18742<break/> (n = 32)</td><td rowspan="1" colspan="1">23.40–27.26</td><td rowspan="1" colspan="1">35.44–39.64</td><td rowspan="1" colspan="1">1.44–1.57</td><td rowspan="1" colspan="1">17.64–19.36</td><td rowspan="1" colspan="1">21.18–24.14</td><td rowspan="1" colspan="1">1.19–1.29</td></tr><tr><td rowspan="1" colspan="1">(25.07±1.44)</td><td rowspan="1" colspan="1">(37.58±1.53)</td><td rowspan="1" colspan="1">(1.50±0.05)</td><td rowspan="1" colspan="1">(18.61±0.61)</td><td rowspan="1" colspan="1">(22.89±1.04)</td><td rowspan="1" colspan="1">(1.23±0.04)</td></tr><tr><td rowspan="1" colspan="8">
              <bold><italic><tp:taxon-name><tp:taxon-name-part taxon-name-part-type="genus">Camaena</tp:taxon-name-part> <tp:taxon-name-part taxon-name-part-type="species">obtecta</tp:taxon-name-part></tp:taxon-name></italic></bold>
            </td></tr><tr><td rowspan="2" colspan="1">Longbang, Guangxi</td><td rowspan="2" colspan="1">
                      <abbrev xmlns:xlink="http://www.w3.org/1999/xlink" xlink:title="Fujian Entry-Exit Inspection &amp; Quarantine Bureau, Fuzhou, Fujian, China" xlink:type="simple">FJIQBC</abbrev> 18743–18764<break/> (n = 22)</td><td rowspan="1" colspan="1">35.76–44.10</td><td rowspan="1" colspan="1">53.20–61.74</td><td rowspan="1" colspan="1">1.33–1.57</td><td rowspan="1" colspan="1">26.70–32.26</td><td rowspan="1" colspan="1">33.28–38.80</td><td rowspan="1" colspan="1">1.15–1.29</td></tr><tr><td rowspan="1" colspan="1">(39.46±2.22)</td><td rowspan="1" colspan="1">(57.93±2.53)</td><td rowspan="1" colspan="1">(1.47±0.07)</td><td rowspan="1" colspan="1">(29.64±1.70)</td><td rowspan="1" colspan="1">(35.54±1.51)</td><td rowspan="1" colspan="1">(1.19±0.04)</td></tr><tr><td rowspan="2" colspan="1">Buhaitun, Guangxi</td><td rowspan="2" colspan="1">
                      <abbrev xmlns:xlink="http://www.w3.org/1999/xlink" xlink:title="Fujian Entry-Exit Inspection &amp; Quarantine Bureau, Fuzhou, Fujian, China" xlink:type="simple">FJIQBC</abbrev> 18765–18781<break/> (n = 17)</td><td rowspan="1" colspan="1">32.56–40.70</td><td rowspan="1" colspan="1">51.64–59.86</td><td rowspan="1" colspan="1">1.40–1.59</td><td rowspan="1" colspan="1">23.74–30.08</td><td rowspan="1" colspan="1">31.54–38.90</td><td rowspan="1" colspan="1">1.27–1.37</td></tr><tr><td rowspan="1" colspan="1">(36.90±2.72)</td><td rowspan="1" colspan="1">(55.88±2.77)</td><td rowspan="1" colspan="1">(1.52±0.06)</td><td rowspan="1" colspan="1">(27.12±1.73)</td><td rowspan="1" colspan="1">(36.10±2.48)</td><td rowspan="1" colspan="1">(1.33±0.03)</td></tr><tr><td rowspan="1" colspan="8">
              <bold><italic><tp:taxon-name><tp:taxon-name-part taxon-name-part-type="genus">Camaena</tp:taxon-name-part> <tp:taxon-name-part taxon-name-part-type="species">inflata</tp:taxon-name-part></tp:taxon-name></italic></bold>
            </td></tr><tr><td rowspan="2" colspan="1">Guiyang, Guizhou</td><td rowspan="2" colspan="1">
                      <abbrev xmlns:xlink="http://www.w3.org/1999/xlink" xlink:title="Fujian Entry-Exit Inspection &amp; Quarantine Bureau, Fuzhou, Fujian, China" xlink:type="simple">FJIQBC</abbrev> 18782–18813<break/> (n = 32)</td><td rowspan="1" colspan="1">25.90–38.60</td><td rowspan="1" colspan="1">38.40–46.08</td><td rowspan="1" colspan="1">1.19–1.55</td><td rowspan="1" colspan="1">20.28–23.02</td><td rowspan="1" colspan="1">22.00–38.24</td><td rowspan="1" colspan="1">1.09–1.66</td></tr><tr><td rowspan="1" colspan="1">(29.97±3.31)</td><td rowspan="1" colspan="1">(42.87±2.18)</td><td rowspan="1" colspan="1">(1.44±0.10)</td><td rowspan="1" colspan="1">(21.39±0.80)</td><td rowspan="1" colspan="1">(26.50±0.40)</td><td rowspan="1" colspan="1">(1.24±0.14)</td></tr><tr><td rowspan="2" colspan="1">Ziyun, Guizhou</td><td rowspan="2" colspan="1">
                      <abbrev xmlns:xlink="http://www.w3.org/1999/xlink" xlink:title="Fujian Entry-Exit Inspection &amp; Quarantine Bureau, Fuzhou, Fujian, China" xlink:type="simple">FJIQBC</abbrev> 18814–18825<break/> (n = 12)</td><td rowspan="1" colspan="1">31.66–40.40</td><td rowspan="1" colspan="1">48.52–56.66</td><td rowspan="1" colspan="1">1.40–1.55</td><td rowspan="1" colspan="1">21.74–28.62</td><td rowspan="1" colspan="1">27.50–33.20</td><td rowspan="1" colspan="1">1.11–1.32</td></tr><tr><td rowspan="1" colspan="1">(35.43±3.08)</td><td rowspan="1" colspan="1">(52.15±2.96)</td><td rowspan="1" colspan="1">(1.48±0.06)</td><td rowspan="1" colspan="1">(25.08±2.43)</td><td rowspan="1" colspan="1">(30.43±1.88)</td><td rowspan="1" colspan="1">(1.22±0.70)</td></tr><tr><td rowspan="1" colspan="8">
              <bold><italic><tp:taxon-name><tp:taxon-name-part taxon-name-part-type="genus">Camaena</tp:taxon-name-part> <tp:taxon-name-part taxon-name-part-type="species">connectens</tp:taxon-name-part></tp:taxon-name></italic></bold>
            </td></tr><tr><td rowspan="2" colspan="1">Tianbao, Malipo, yunnan</td><td rowspan="2" colspan="1">
                      <abbrev xmlns:xlink="http://www.w3.org/1999/xlink" xlink:title="Fujian Entry-Exit Inspection &amp; Quarantine Bureau, Fuzhou, Fujian, China" xlink:type="simple">FJIQBC</abbrev> 18826–18835<break/> (n = 10)</td><td rowspan="1" colspan="1">30.40–37.44</td><td rowspan="1" colspan="1">48.18–55.26</td><td rowspan="1" colspan="1">1.37–1.59</td><td rowspan="1" colspan="1">22.08–27.80</td><td rowspan="1" colspan="1">29.20–34.10</td><td rowspan="1" colspan="1">1.23–1.32</td></tr><tr><td rowspan="1" colspan="1">(34.47±2.69)</td><td rowspan="1" colspan="1">(51.61±2.35)</td><td rowspan="1" colspan="1">(1.50±0.08)</td><td rowspan="1" colspan="1">(24.37±1.86)</td><td rowspan="1" colspan="1">(31.14±1.65)</td><td rowspan="1" colspan="1">(1.28±0.40)</td></tr><tr><td rowspan="1" colspan="8">
              <bold><italic><tp:taxon-name><tp:taxon-name-part taxon-name-part-type="genus">Camaena</tp:taxon-name-part> <tp:taxon-name-part taxon-name-part-type="species">poyuensis</tp:taxon-name-part></tp:taxon-name></italic> sp. n.</bold>
            </td></tr><tr><td rowspan="3" colspan="1">Poyue town, Bama, Hechi, Guangxi</td><td rowspan="1" colspan="1">Holotype <abbrev xmlns:xlink="http://www.w3.org/1999/xlink" xlink:title="Fujian Entry-Exit Inspection &amp; Quarantine Bureau, Fuzhou, Fujian, China" xlink:type="simple">FJIQBC</abbrev> 18484</td><td rowspan="1" colspan="1">38.08</td><td rowspan="1" colspan="1">56.08</td><td rowspan="1" colspan="1">1.47</td><td rowspan="1" colspan="1">27.92</td><td rowspan="1" colspan="1">34.72</td><td rowspan="1" colspan="1">1.24</td></tr><tr><td rowspan="2" colspan="1">Paratypes <abbrev xmlns:xlink="http://www.w3.org/1999/xlink" xlink:title="Fujian Entry-Exit Inspection &amp; Quarantine Bureau, Fuzhou, Fujian, China" xlink:type="simple">FJIQBC</abbrev> 18485–18486, 18489–18502 (n = 16)</td><td rowspan="1" colspan="1">34.12–41.00</td><td rowspan="1" colspan="1">52.50–58.74</td><td rowspan="1" colspan="1">1.43–1.63</td><td rowspan="1" colspan="1">23.32–29.00</td><td rowspan="1" colspan="1">32.00–37.06</td><td rowspan="1" colspan="1">1.21–1.38</td></tr><tr><td rowspan="1" colspan="1">(37.02±2.22)</td><td rowspan="1" colspan="1">(55.82±1.74)</td><td rowspan="1" colspan="1">(1.51±0.06)</td><td rowspan="1" colspan="1">(27.09±1.65)</td><td rowspan="1" colspan="1">(34.88±1.32)</td><td rowspan="1" colspan="1">(1.29±0.05)</td></tr></tbody></table><table-wrap-foot><fn><p>note: Coordinates and collection date see Table <xref ref-type="table" rid="T2">2</xref>.</p></fn></table-wrap-foot></table-wrap><table-wrap id="T2" position="float" orientation="portrait"><label>Table 2.</label><caption><p>Sampling information and GenBank accession numbers. Localities are all in China otherwise noted.</p></caption><table id="TID0EAKBG" rules="all"><tbody><tr><th rowspan="1" colspan="1">Species / Locality</th><th rowspan="1" colspan="1">Coordinates</th><th rowspan="1" colspan="1">Collection date</th><th rowspan="1" colspan="1">
                  <abbrev xmlns:xlink="http://www.w3.org/1999/xlink" xlink:title="cytochrome c oxidase subunit 1" xlink:type="simple">COI</abbrev>
                </th><th rowspan="1" colspan="1">16S</th><th rowspan="1" colspan="1">
                  <abbrev xmlns:xlink="http://www.w3.org/1999/xlink" xlink:title="internal transcribed spacer 2" xlink:type="simple">ITS2</abbrev>
                </th></tr><tr><td rowspan="1" colspan="6">
              <bold><italic><tp:taxon-name><tp:taxon-name-part taxon-name-part-type="genus">Camaena</tp:taxon-name-part> <tp:taxon-name-part taxon-name-part-type="species">cicatricosa</tp:taxon-name-part></tp:taxon-name></italic></bold>
            </td></tr><tr><td rowspan="1" colspan="1">Guiping, Guangxi</td><td rowspan="1" colspan="1">
              <named-content xmlns:xlink="http://www.w3.org/1999/xlink" content-type="dwc:verbatimCoordinates" xlink:type="simple"><named-content content-type="geo-json" specific-use="{&#34;type&#34;:&#34;Point&#34;,&#34;coordinates&#34;:[110.062222,23.399444]}" xlink:type="simple">23°23'58"N; 110°03'44"E</named-content></named-content>
            </td><td rowspan="1" colspan="1">2013.11.02</td><td rowspan="1" colspan="1">
                  <ext-link xmlns:xlink="http://www.w3.org/1999/xlink" ext-link-type="gen" xlink:href="KU061276" xlink:type="simple">KU061276</ext-link>
                  <break/> <ext-link xmlns:xlink="http://www.w3.org/1999/xlink" ext-link-type="gen" xlink:href="KU061277" xlink:type="simple">KU061277</ext-link><break/> <ext-link xmlns:xlink="http://www.w3.org/1999/xlink" ext-link-type="gen" xlink:href="KU586516" xlink:type="simple">KU586516</ext-link></td><td rowspan="1" colspan="1">
                  <ext-link xmlns:xlink="http://www.w3.org/1999/xlink" ext-link-type="gen" xlink:href="KU586474" xlink:type="simple">KU586474</ext-link>
                  <break/> <ext-link xmlns:xlink="http://www.w3.org/1999/xlink" ext-link-type="gen" xlink:href="KU586475" xlink:type="simple">KU586475</ext-link><break/> <ext-link xmlns:xlink="http://www.w3.org/1999/xlink" ext-link-type="gen" xlink:href="KU586476" xlink:type="simple">KU586476</ext-link></td><td rowspan="1" colspan="1">
                  <ext-link xmlns:xlink="http://www.w3.org/1999/xlink" ext-link-type="gen" xlink:href="KU586555" xlink:type="simple">KU586555</ext-link>
                  <break/> <ext-link xmlns:xlink="http://www.w3.org/1999/xlink" ext-link-type="gen" xlink:href="KU586556" xlink:type="simple">KU586556</ext-link><break/> <ext-link xmlns:xlink="http://www.w3.org/1999/xlink" ext-link-type="gen" xlink:href="KU586557" xlink:type="simple">KU586557</ext-link></td></tr><tr><td rowspan="1" colspan="1">Yingde, Guangdong</td><td rowspan="1" colspan="1">
              <named-content xmlns:xlink="http://www.w3.org/1999/xlink" content-type="dwc:verbatimCoordinates" xlink:type="simple"><named-content content-type="geo-json" specific-use="{&#34;type&#34;:&#34;Point&#34;,&#34;coordinates&#34;:[113.401667,24.162222]}" xlink:type="simple">24°09'44"N; 113°24'06"E</named-content></named-content>
            </td><td rowspan="1" colspan="1">2014.09.17</td><td rowspan="1" colspan="1">
                  <ext-link xmlns:xlink="http://www.w3.org/1999/xlink" ext-link-type="gen" xlink:href="KU586533" xlink:type="simple">KU586533</ext-link>
                  <break/> <ext-link xmlns:xlink="http://www.w3.org/1999/xlink" ext-link-type="gen" xlink:href="KU586534" xlink:type="simple">KU586534</ext-link><break/> <ext-link xmlns:xlink="http://www.w3.org/1999/xlink" ext-link-type="gen" xlink:href="KU586535" xlink:type="simple">KU586535</ext-link></td><td rowspan="1" colspan="1">
                  <ext-link xmlns:xlink="http://www.w3.org/1999/xlink" ext-link-type="gen" xlink:href="KU586495" xlink:type="simple">KU586495</ext-link>
                  <break/> <ext-link xmlns:xlink="http://www.w3.org/1999/xlink" ext-link-type="gen" xlink:href="KU586496" xlink:type="simple">KU586496</ext-link><break/> <ext-link xmlns:xlink="http://www.w3.org/1999/xlink" ext-link-type="gen" xlink:href="KU586497" xlink:type="simple">KU586497</ext-link></td><td rowspan="1" colspan="1">
                  <ext-link xmlns:xlink="http://www.w3.org/1999/xlink" ext-link-type="gen" xlink:href="KU586576" xlink:type="simple">KU586576</ext-link>
                  <break/> <ext-link xmlns:xlink="http://www.w3.org/1999/xlink" ext-link-type="gen" xlink:href="KU586577" xlink:type="simple">KU586577</ext-link><break/> <ext-link xmlns:xlink="http://www.w3.org/1999/xlink" ext-link-type="gen" xlink:href="KU586578" xlink:type="simple">KU586578</ext-link></td></tr><tr><td rowspan="1" colspan="1">Gaoming, Guangdong</td><td rowspan="1" colspan="1">
              <named-content xmlns:xlink="http://www.w3.org/1999/xlink" content-type="dwc:verbatimCoordinates" xlink:type="simple"><named-content content-type="geo-json" specific-use="{&#34;type&#34;:&#34;Point&#34;,&#34;coordinates&#34;:[112.883889,22.902222]}" xlink:type="simple">22°54'8"N; 112°53'2"E</named-content></named-content>
            </td><td rowspan="1" colspan="1">2009.10.22</td><td rowspan="1" colspan="1">
                  <ext-link xmlns:xlink="http://www.w3.org/1999/xlink" ext-link-type="gen" xlink:href="KU586513" xlink:type="simple">KU586513</ext-link>
                  <break/> <ext-link xmlns:xlink="http://www.w3.org/1999/xlink" ext-link-type="gen" xlink:href="KU586514" xlink:type="simple">KU586514</ext-link><break/> <ext-link xmlns:xlink="http://www.w3.org/1999/xlink" ext-link-type="gen" xlink:href="KU586515" xlink:type="simple">KU586515</ext-link></td><td rowspan="1" colspan="1">
                  <ext-link xmlns:xlink="http://www.w3.org/1999/xlink" ext-link-type="gen" xlink:href="KU586471" xlink:type="simple">KU586471</ext-link>
                  <break/> <ext-link xmlns:xlink="http://www.w3.org/1999/xlink" ext-link-type="gen" xlink:href="KU586472" xlink:type="simple">KU586472</ext-link><break/> <ext-link xmlns:xlink="http://www.w3.org/1999/xlink" ext-link-type="gen" xlink:href="KU586473" xlink:type="simple">KU586473</ext-link></td><td rowspan="1" colspan="1">
                  <ext-link xmlns:xlink="http://www.w3.org/1999/xlink" ext-link-type="gen" xlink:href="KU586552" xlink:type="simple">KU586552</ext-link>
                  <break/> <ext-link xmlns:xlink="http://www.w3.org/1999/xlink" ext-link-type="gen" xlink:href="KU586553" xlink:type="simple">KU586553</ext-link><break/> <ext-link xmlns:xlink="http://www.w3.org/1999/xlink" ext-link-type="gen" xlink:href="KU586554" xlink:type="simple">KU586554</ext-link></td></tr><tr><td rowspan="1" colspan="1">Nanning, Guangxi</td><td rowspan="1" colspan="1">
              <named-content xmlns:xlink="http://www.w3.org/1999/xlink" content-type="dwc:verbatimCoordinates" xlink:type="simple"><named-content content-type="geo-json" specific-use="{&#34;type&#34;:&#34;Point&#34;,&#34;coordinates&#34;:[108.3925,22.790833]}" xlink:type="simple">22°47'27"N; 108°23'33"E</named-content></named-content>
            </td><td rowspan="1" colspan="1">2013.05.18</td><td rowspan="1" colspan="1">
                  <ext-link xmlns:xlink="http://www.w3.org/1999/xlink" ext-link-type="gen" xlink:href="KU586521" xlink:type="simple">KU586521</ext-link>
                  <break/> <ext-link xmlns:xlink="http://www.w3.org/1999/xlink" ext-link-type="gen" xlink:href="KU586522" xlink:type="simple">KU586522</ext-link><break/> <ext-link xmlns:xlink="http://www.w3.org/1999/xlink" ext-link-type="gen" xlink:href="KU586523" xlink:type="simple">KU586523</ext-link></td><td rowspan="1" colspan="1">
                  <ext-link xmlns:xlink="http://www.w3.org/1999/xlink" ext-link-type="gen" xlink:href="KU586483" xlink:type="simple">KU586483</ext-link>
                  <break/> <ext-link xmlns:xlink="http://www.w3.org/1999/xlink" ext-link-type="gen" xlink:href="KU586484" xlink:type="simple">KU586484</ext-link><break/> <ext-link xmlns:xlink="http://www.w3.org/1999/xlink" ext-link-type="gen" xlink:href="KU586485" xlink:type="simple">KU586485</ext-link></td><td rowspan="1" colspan="1">
                  <ext-link xmlns:xlink="http://www.w3.org/1999/xlink" ext-link-type="gen" xlink:href="KU586564" xlink:type="simple">KU586564</ext-link>
                  <break/> <ext-link xmlns:xlink="http://www.w3.org/1999/xlink" ext-link-type="gen" xlink:href="KU586565" xlink:type="simple">KU586565</ext-link><break/> <ext-link xmlns:xlink="http://www.w3.org/1999/xlink" ext-link-type="gen" xlink:href="KU586566" xlink:type="simple">KU586566</ext-link></td></tr><tr><td rowspan="1" colspan="1">Yangchun, Guangdong</td><td rowspan="1" colspan="1">
              <named-content xmlns:xlink="http://www.w3.org/1999/xlink" content-type="dwc:verbatimCoordinates" xlink:type="simple"><named-content content-type="geo-json" specific-use="{&#34;type&#34;:&#34;Point&#34;,&#34;coordinates&#34;:[111.785556,22.1675]}" xlink:type="simple">22°10'3"N; 111°47'8"E</named-content></named-content>
            </td><td rowspan="1" colspan="1">2014.04.01</td><td rowspan="1" colspan="1">
                  <ext-link xmlns:xlink="http://www.w3.org/1999/xlink" ext-link-type="gen" xlink:href="KU586530" xlink:type="simple">KU586530</ext-link>
                  <break/> <ext-link xmlns:xlink="http://www.w3.org/1999/xlink" ext-link-type="gen" xlink:href="KU586531" xlink:type="simple">KU586531</ext-link><break/> <ext-link xmlns:xlink="http://www.w3.org/1999/xlink" ext-link-type="gen" xlink:href="KU586532" xlink:type="simple">KU586532</ext-link></td><td rowspan="1" colspan="1">
                  <ext-link xmlns:xlink="http://www.w3.org/1999/xlink" ext-link-type="gen" xlink:href="KU586492" xlink:type="simple">KU586492</ext-link>
                  <break/> <ext-link xmlns:xlink="http://www.w3.org/1999/xlink" ext-link-type="gen" xlink:href="KU586493" xlink:type="simple">KU586493</ext-link><break/> <ext-link xmlns:xlink="http://www.w3.org/1999/xlink" ext-link-type="gen" xlink:href="KU586494" xlink:type="simple">KU586494</ext-link></td><td rowspan="1" colspan="1">
                  <ext-link xmlns:xlink="http://www.w3.org/1999/xlink" ext-link-type="gen" xlink:href="KU586573" xlink:type="simple">KU586573</ext-link>
                  <break/> <ext-link xmlns:xlink="http://www.w3.org/1999/xlink" ext-link-type="gen" xlink:href="KU586574" xlink:type="simple">KU586574</ext-link><break/> <ext-link xmlns:xlink="http://www.w3.org/1999/xlink" ext-link-type="gen" xlink:href="KU586575" xlink:type="simple">KU586575</ext-link></td></tr><tr><td rowspan="1" colspan="1">Shantou, Guangdong</td><td rowspan="1" colspan="1">
              <named-content xmlns:xlink="http://www.w3.org/1999/xlink" content-type="dwc:verbatimCoordinates" xlink:type="simple"><named-content content-type="geo-json" specific-use="{&#34;type&#34;:&#34;Point&#34;,&#34;coordinates&#34;:[116.739722,23.283333]}" xlink:type="simple">23°16'60"N; 116°44'23"E</named-content></named-content>
            </td><td rowspan="1" colspan="1">2010.11.03</td><td rowspan="1" colspan="1">
                  <ext-link xmlns:xlink="http://www.w3.org/1999/xlink" ext-link-type="gen" xlink:href="KU586527" xlink:type="simple">KU586527</ext-link>
                  <break/> <ext-link xmlns:xlink="http://www.w3.org/1999/xlink" ext-link-type="gen" xlink:href="KU586528" xlink:type="simple">KU586528</ext-link><break/> <ext-link xmlns:xlink="http://www.w3.org/1999/xlink" ext-link-type="gen" xlink:href="KU586529" xlink:type="simple">KU586529</ext-link></td><td rowspan="1" colspan="1">
                  <ext-link xmlns:xlink="http://www.w3.org/1999/xlink" ext-link-type="gen" xlink:href="KU586489" xlink:type="simple">KU586489</ext-link>
                  <break/> <ext-link xmlns:xlink="http://www.w3.org/1999/xlink" ext-link-type="gen" xlink:href="KU586490" xlink:type="simple">KU586490</ext-link><break/> <ext-link xmlns:xlink="http://www.w3.org/1999/xlink" ext-link-type="gen" xlink:href="KU586491" xlink:type="simple">KU586491</ext-link></td><td rowspan="1" colspan="1">
                  <ext-link xmlns:xlink="http://www.w3.org/1999/xlink" ext-link-type="gen" xlink:href="KU586570" xlink:type="simple">KU586570</ext-link>
                  <break/> <ext-link xmlns:xlink="http://www.w3.org/1999/xlink" ext-link-type="gen" xlink:href="KU586571" xlink:type="simple">KU586571</ext-link><break/> <ext-link xmlns:xlink="http://www.w3.org/1999/xlink" ext-link-type="gen" xlink:href="KU586572" xlink:type="simple">KU586572</ext-link></td></tr><tr><td rowspan="1" colspan="6">
              <bold><italic><tp:taxon-name><tp:taxon-name-part taxon-name-part-type="genus">Camaena</tp:taxon-name-part> <tp:taxon-name-part taxon-name-part-type="species">obtecta</tp:taxon-name-part></tp:taxon-name></italic></bold>
            </td></tr><tr><td rowspan="1" colspan="1">Longbang, Guangxi</td><td rowspan="1" colspan="1">
              <named-content xmlns:xlink="http://www.w3.org/1999/xlink" content-type="dwc:verbatimCoordinates" xlink:type="simple"><named-content content-type="geo-json" specific-use="{&#34;type&#34;:&#34;Point&#34;,&#34;coordinates&#34;:[106.326111,22.883333]}" xlink:type="simple">22°53'00"N; 106°19'34"E</named-content></named-content>
            </td><td rowspan="1" colspan="1">2015.10.03</td><td rowspan="1" colspan="1">
                  <ext-link xmlns:xlink="http://www.w3.org/1999/xlink" ext-link-type="gen" xlink:href="KU055610" xlink:type="simple">KU055610</ext-link>
                  <break/> <ext-link xmlns:xlink="http://www.w3.org/1999/xlink" ext-link-type="gen" xlink:href="KU055611" xlink:type="simple">KU055611</ext-link><break/> <ext-link xmlns:xlink="http://www.w3.org/1999/xlink" ext-link-type="gen" xlink:href="KU586517" xlink:type="simple">KU586517</ext-link></td><td rowspan="1" colspan="1">
                  <ext-link xmlns:xlink="http://www.w3.org/1999/xlink" ext-link-type="gen" xlink:href="KU586477" xlink:type="simple">KU586477</ext-link>
                  <break/> <ext-link xmlns:xlink="http://www.w3.org/1999/xlink" ext-link-type="gen" xlink:href="KU586478" xlink:type="simple">KU586478</ext-link><break/> <ext-link xmlns:xlink="http://www.w3.org/1999/xlink" ext-link-type="gen" xlink:href="KU586479" xlink:type="simple">KU586479</ext-link></td><td rowspan="1" colspan="1">
                  <ext-link xmlns:xlink="http://www.w3.org/1999/xlink" ext-link-type="gen" xlink:href="KU586558" xlink:type="simple">KU586558</ext-link>
                  <break/> <ext-link xmlns:xlink="http://www.w3.org/1999/xlink" ext-link-type="gen" xlink:href="KU586559" xlink:type="simple">KU586559</ext-link><break/> <ext-link xmlns:xlink="http://www.w3.org/1999/xlink" ext-link-type="gen" xlink:href="KU586560" xlink:type="simple">KU586560</ext-link></td></tr><tr><td rowspan="1" colspan="1">Buhaitun, Guangxi</td><td rowspan="1" colspan="1">
              <named-content xmlns:xlink="http://www.w3.org/1999/xlink" content-type="dwc:verbatimCoordinates" xlink:type="simple"><named-content content-type="geo-json" specific-use="{&#34;type&#34;:&#34;Point&#34;,&#34;coordinates&#34;:[106.3275,22.877222]}" xlink:type="simple">22°52'38"N; 106°19'39"E</named-content></named-content>
            </td><td rowspan="1" colspan="1">2015.10.03</td><td rowspan="1" colspan="1">
                  <ext-link xmlns:xlink="http://www.w3.org/1999/xlink" ext-link-type="gen" xlink:href="KU586508" xlink:type="simple">KU586508</ext-link>
                  <break/> <ext-link xmlns:xlink="http://www.w3.org/1999/xlink" ext-link-type="gen" xlink:href="KU586509" xlink:type="simple">KU586509</ext-link><break/> <ext-link xmlns:xlink="http://www.w3.org/1999/xlink" ext-link-type="gen" xlink:href="KU586510" xlink:type="simple">KU586510</ext-link></td><td rowspan="1" colspan="1">
                  <ext-link xmlns:xlink="http://www.w3.org/1999/xlink" ext-link-type="gen" xlink:href="KU586465" xlink:type="simple">KU586465</ext-link>
                  <break/> <ext-link xmlns:xlink="http://www.w3.org/1999/xlink" ext-link-type="gen" xlink:href="KU586466" xlink:type="simple">KU586466</ext-link><break/> <ext-link xmlns:xlink="http://www.w3.org/1999/xlink" ext-link-type="gen" xlink:href="KU586467" xlink:type="simple">KU586467</ext-link></td><td rowspan="1" colspan="1">
                  <ext-link xmlns:xlink="http://www.w3.org/1999/xlink" ext-link-type="gen" xlink:href="KU586546" xlink:type="simple">KU586546</ext-link>
                  <break/> <ext-link xmlns:xlink="http://www.w3.org/1999/xlink" ext-link-type="gen" xlink:href="KU586547" xlink:type="simple">KU586547</ext-link><break/> <ext-link xmlns:xlink="http://www.w3.org/1999/xlink" ext-link-type="gen" xlink:href="KU586548" xlink:type="simple">KU586548</ext-link></td></tr><tr><td rowspan="1" colspan="6">
              <bold><italic><tp:taxon-name><tp:taxon-name-part taxon-name-part-type="genus">Camaena</tp:taxon-name-part> <tp:taxon-name-part taxon-name-part-type="species">inflata</tp:taxon-name-part></tp:taxon-name></italic></bold>
            </td></tr><tr><td rowspan="1" colspan="1">Guiyang, Guizhou</td><td rowspan="1" colspan="1">
              <named-content xmlns:xlink="http://www.w3.org/1999/xlink" content-type="dwc:verbatimCoordinates" xlink:type="simple"><named-content content-type="geo-json" specific-use="{&#34;type&#34;:&#34;Point&#34;,&#34;coordinates&#34;:[106.6875,26.602222]}" xlink:type="simple">26°36'8"N; 106°41'15"E</named-content></named-content>
            </td><td rowspan="1" colspan="1">2008.10.16</td><td rowspan="1" colspan="1">
                  <ext-link xmlns:xlink="http://www.w3.org/1999/xlink" ext-link-type="gen" xlink:href="KU586524" xlink:type="simple">KU586524</ext-link>
                  <break/> <ext-link xmlns:xlink="http://www.w3.org/1999/xlink" ext-link-type="gen" xlink:href="KU586525" xlink:type="simple">KU586525</ext-link><break/> <ext-link xmlns:xlink="http://www.w3.org/1999/xlink" ext-link-type="gen" xlink:href="KU586526" xlink:type="simple">KU586526</ext-link></td><td rowspan="1" colspan="1">
                  <ext-link xmlns:xlink="http://www.w3.org/1999/xlink" ext-link-type="gen" xlink:href="KU586486" xlink:type="simple">KU586486</ext-link>
                  <break/> <ext-link xmlns:xlink="http://www.w3.org/1999/xlink" ext-link-type="gen" xlink:href="KU586487" xlink:type="simple">KU586487</ext-link><break/> <ext-link xmlns:xlink="http://www.w3.org/1999/xlink" ext-link-type="gen" xlink:href="KU586488" xlink:type="simple">KU586488</ext-link></td><td rowspan="1" colspan="1">
                  <ext-link xmlns:xlink="http://www.w3.org/1999/xlink" ext-link-type="gen" xlink:href="KU586567" xlink:type="simple">KU586567</ext-link>
                  <break/> <ext-link xmlns:xlink="http://www.w3.org/1999/xlink" ext-link-type="gen" xlink:href="KU586568" xlink:type="simple">KU586568</ext-link><break/> <ext-link xmlns:xlink="http://www.w3.org/1999/xlink" ext-link-type="gen" xlink:href="KU586569" xlink:type="simple">KU586569</ext-link></td></tr><tr><td rowspan="1" colspan="1">Ziyun, Guizhou</td><td rowspan="1" colspan="1">
              <named-content xmlns:xlink="http://www.w3.org/1999/xlink" content-type="dwc:verbatimCoordinates" xlink:type="simple"><named-content content-type="geo-json" specific-use="{&#34;type&#34;:&#34;Point&#34;,&#34;coordinates&#34;:[106.241944,25.695]}" xlink:type="simple">25°41'42"N; 106°14'31"E</named-content></named-content>
            </td><td rowspan="1" colspan="1">2014.04.18</td><td rowspan="1" colspan="1">
                  <ext-link xmlns:xlink="http://www.w3.org/1999/xlink" ext-link-type="gen" xlink:href="KU586536" xlink:type="simple">KU586536</ext-link>
                  <break/> <ext-link xmlns:xlink="http://www.w3.org/1999/xlink" ext-link-type="gen" xlink:href="KU586537" xlink:type="simple">KU586537</ext-link><break/> <ext-link xmlns:xlink="http://www.w3.org/1999/xlink" ext-link-type="gen" xlink:href="KU586538" xlink:type="simple">KU586538</ext-link></td><td rowspan="1" colspan="1">
                  <ext-link xmlns:xlink="http://www.w3.org/1999/xlink" ext-link-type="gen" xlink:href="KU586498" xlink:type="simple">KU586498</ext-link>
                  <break/> <ext-link xmlns:xlink="http://www.w3.org/1999/xlink" ext-link-type="gen" xlink:href="KU586499" xlink:type="simple">KU586499</ext-link><break/> <ext-link xmlns:xlink="http://www.w3.org/1999/xlink" ext-link-type="gen" xlink:href="KU586500" xlink:type="simple">KU586500</ext-link></td><td rowspan="1" colspan="1">
                  <ext-link xmlns:xlink="http://www.w3.org/1999/xlink" ext-link-type="gen" xlink:href="KU586579" xlink:type="simple">KU586579</ext-link>
                  <break/> <ext-link xmlns:xlink="http://www.w3.org/1999/xlink" ext-link-type="gen" xlink:href="KU586580" xlink:type="simple">KU586580</ext-link><break/> <ext-link xmlns:xlink="http://www.w3.org/1999/xlink" ext-link-type="gen" xlink:href="KU586581" xlink:type="simple">KU586581</ext-link></td></tr><tr><td rowspan="1" colspan="6">
              <bold><italic><tp:taxon-name><tp:taxon-name-part taxon-name-part-type="genus">Camaena</tp:taxon-name-part> <tp:taxon-name-part taxon-name-part-type="species">connectens</tp:taxon-name-part></tp:taxon-name></italic></bold>
            </td></tr><tr><td rowspan="1" colspan="1">Tianbao, Malipo, yunnan</td><td rowspan="1" colspan="1">
              <named-content xmlns:xlink="http://www.w3.org/1999/xlink" content-type="dwc:verbatimCoordinates" xlink:type="simple"><named-content content-type="geo-json" specific-use="{&#34;type&#34;:&#34;Point&#34;,&#34;coordinates&#34;:[104.823611,22.965833]}" xlink:type="simple">22°57'57"N; 104°49'25"E</named-content></named-content>
            </td><td rowspan="1" colspan="1">2015.04.17</td><td rowspan="1" colspan="1">
                  <ext-link xmlns:xlink="http://www.w3.org/1999/xlink" ext-link-type="gen" xlink:href="KU586518" xlink:type="simple">KU586518</ext-link>
                  <break/> <ext-link xmlns:xlink="http://www.w3.org/1999/xlink" ext-link-type="gen" xlink:href="KU586519" xlink:type="simple">KU586519</ext-link><break/> <ext-link xmlns:xlink="http://www.w3.org/1999/xlink" ext-link-type="gen" xlink:href="KU586520" xlink:type="simple">KU586520</ext-link></td><td rowspan="1" colspan="1">
                  <ext-link xmlns:xlink="http://www.w3.org/1999/xlink" ext-link-type="gen" xlink:href="KU586480" xlink:type="simple">KU586480</ext-link>
                  <break/> <ext-link xmlns:xlink="http://www.w3.org/1999/xlink" ext-link-type="gen" xlink:href="KU586481" xlink:type="simple">KU586481</ext-link><break/> <ext-link xmlns:xlink="http://www.w3.org/1999/xlink" ext-link-type="gen" xlink:href="KU586482" xlink:type="simple">KU586482</ext-link></td><td rowspan="1" colspan="1">
                  <ext-link xmlns:xlink="http://www.w3.org/1999/xlink" ext-link-type="gen" xlink:href="KU586561" xlink:type="simple">KU586561</ext-link>
                  <break/> <ext-link xmlns:xlink="http://www.w3.org/1999/xlink" ext-link-type="gen" xlink:href="KU586562" xlink:type="simple">KU586562</ext-link><break/> <ext-link xmlns:xlink="http://www.w3.org/1999/xlink" ext-link-type="gen" xlink:href="KU586563" xlink:type="simple">KU586563</ext-link></td></tr><tr><td rowspan="1" colspan="6">
              <bold><italic><tp:taxon-name><tp:taxon-name-part taxon-name-part-type="genus">Camaena</tp:taxon-name-part> <tp:taxon-name-part taxon-name-part-type="species">poyuensis</tp:taxon-name-part></tp:taxon-name></italic> sp. n.</bold>
            </td></tr><tr><td rowspan="1" colspan="1">Poyue town, Bama, Hechi, Guangxi</td><td rowspan="1" colspan="1">
              <named-content xmlns:xlink="http://www.w3.org/1999/xlink" content-type="dwc:verbatimCoordinates" xlink:type="simple"><named-content content-type="geo-json" specific-use="{&#34;type&#34;:&#34;Point&#34;,&#34;coordinates&#34;:[107.092222,24.291667]}" xlink:type="simple">24°17'30"N; 107°05'32"E</named-content></named-content>
            </td><td rowspan="1" colspan="1">2014.05.25</td><td rowspan="1" colspan="1">
                  <ext-link xmlns:xlink="http://www.w3.org/1999/xlink" ext-link-type="gen" xlink:href="KU061273" xlink:type="simple">KU061273</ext-link>
                  <break/> <ext-link xmlns:xlink="http://www.w3.org/1999/xlink" ext-link-type="gen" xlink:href="KU586511" xlink:type="simple">KU586511</ext-link><break/> <ext-link xmlns:xlink="http://www.w3.org/1999/xlink" ext-link-type="gen" xlink:href="KU586512" xlink:type="simple">KU586512</ext-link></td><td rowspan="1" colspan="1">
                  <ext-link xmlns:xlink="http://www.w3.org/1999/xlink" ext-link-type="gen" xlink:href="KU586468" xlink:type="simple">KU586468</ext-link>
                  <break/> <ext-link xmlns:xlink="http://www.w3.org/1999/xlink" ext-link-type="gen" xlink:href="KU586469" xlink:type="simple">KU586469</ext-link><break/> <ext-link xmlns:xlink="http://www.w3.org/1999/xlink" ext-link-type="gen" xlink:href="KU586470" xlink:type="simple">KU586470</ext-link></td><td rowspan="1" colspan="1">
                  <ext-link xmlns:xlink="http://www.w3.org/1999/xlink" ext-link-type="gen" xlink:href="KU586549" xlink:type="simple">KU586549</ext-link>
                  <break/> <ext-link xmlns:xlink="http://www.w3.org/1999/xlink" ext-link-type="gen" xlink:href="KU586550" xlink:type="simple">KU586550</ext-link><break/> <ext-link xmlns:xlink="http://www.w3.org/1999/xlink" ext-link-type="gen" xlink:href="KU586551" xlink:type="simple">KU586551</ext-link></td></tr><tr><td rowspan="1" colspan="6">
              <bold><italic><tp:taxon-name><tp:taxon-name-part taxon-name-part-type="genus">Camaena</tp:taxon-name-part> <tp:taxon-name-part taxon-name-part-type="species">menglunensis</tp:taxon-name-part></tp:taxon-name></italic></bold>
            </td></tr><tr><td rowspan="1" colspan="1">Xishuangbanna, Yunnan</td><td rowspan="1" colspan="1">
              <named-content xmlns:xlink="http://www.w3.org/1999/xlink" content-type="dwc:verbatimCoordinates" xlink:type="simple"><named-content content-type="geo-json" specific-use="{&#34;type&#34;:&#34;Point&#34;,&#34;coordinates&#34;:[101.414722,21.86]}" xlink:type="simple">21°51'36"N; 101°24'53"E</named-content></named-content>
            </td><td rowspan="1" colspan="1">2011.07.24</td><td rowspan="1" colspan="1">
                  <ext-link xmlns:xlink="http://www.w3.org/1999/xlink" ext-link-type="gen" xlink:href="KU586506" xlink:type="simple">KU586506</ext-link>
                  <break/> <ext-link xmlns:xlink="http://www.w3.org/1999/xlink" ext-link-type="gen" xlink:href="KU586507" xlink:type="simple">KU586507</ext-link></td><td rowspan="1" colspan="1">
                  <ext-link xmlns:xlink="http://www.w3.org/1999/xlink" ext-link-type="gen" xlink:href="KU586463" xlink:type="simple">KU586463</ext-link>
                  <break/> <ext-link xmlns:xlink="http://www.w3.org/1999/xlink" ext-link-type="gen" xlink:href="KU586464" xlink:type="simple">KU586464</ext-link></td><td rowspan="1" colspan="1">
                  <ext-link xmlns:xlink="http://www.w3.org/1999/xlink" ext-link-type="gen" xlink:href="KU586544" xlink:type="simple">KU586544</ext-link>
                  <break/> <ext-link xmlns:xlink="http://www.w3.org/1999/xlink" ext-link-type="gen" xlink:href="KU586545" xlink:type="simple">KU586545</ext-link></td></tr><tr><td rowspan="1" colspan="6">
              <bold><italic><tp:taxon-name><tp:taxon-name-part taxon-name-part-type="genus">Camaena</tp:taxon-name-part> <tp:taxon-name-part taxon-name-part-type="species">jinpingensis</tp:taxon-name-part></tp:taxon-name></italic></bold>
            </td></tr><tr><td rowspan="1" colspan="1">Jinping, Yunnan</td><td rowspan="1" colspan="1">
              <named-content xmlns:xlink="http://www.w3.org/1999/xlink" content-type="dwc:verbatimCoordinates" xlink:type="simple"><named-content content-type="geo-json" specific-use="{&#34;type&#34;:&#34;Point&#34;,&#34;coordinates&#34;:[103.339722,22.888333]}" xlink:type="simple">22°53'18"N; 103°20'23"E</named-content></named-content>
            </td><td rowspan="1" colspan="1">2011.07.29</td><td rowspan="1" colspan="1">
                  <ext-link xmlns:xlink="http://www.w3.org/1999/xlink" ext-link-type="gen" xlink:href="KU586503" xlink:type="simple">KU586503</ext-link>
                  <break/> <ext-link xmlns:xlink="http://www.w3.org/1999/xlink" ext-link-type="gen" xlink:href="KU586504" xlink:type="simple">KU586504</ext-link><break/> <ext-link xmlns:xlink="http://www.w3.org/1999/xlink" ext-link-type="gen" xlink:href="KU586505" xlink:type="simple">KU586505</ext-link></td><td rowspan="1" colspan="1">
                  <ext-link xmlns:xlink="http://www.w3.org/1999/xlink" ext-link-type="gen" xlink:href="KU586460" xlink:type="simple">KU586460</ext-link>
                  <break/> <ext-link xmlns:xlink="http://www.w3.org/1999/xlink" ext-link-type="gen" xlink:href="KU586461" xlink:type="simple">KU586461</ext-link><break/> <ext-link xmlns:xlink="http://www.w3.org/1999/xlink" ext-link-type="gen" xlink:href="KU586462" xlink:type="simple">KU586462</ext-link></td><td rowspan="1" colspan="1">
                  <ext-link xmlns:xlink="http://www.w3.org/1999/xlink" ext-link-type="gen" xlink:href="KU586541" xlink:type="simple">KU586541</ext-link>
                  <break/> <ext-link xmlns:xlink="http://www.w3.org/1999/xlink" ext-link-type="gen" xlink:href="KU586542" xlink:type="simple">KU586542</ext-link><break/> <ext-link xmlns:xlink="http://www.w3.org/1999/xlink" ext-link-type="gen" xlink:href="KU586543" xlink:type="simple">KU586543</ext-link></td></tr><tr><td rowspan="1" colspan="6">
              <bold><italic><tp:taxon-name><tp:taxon-name-part taxon-name-part-type="genus">Bradybaena</tp:taxon-name-part> <tp:taxon-name-part taxon-name-part-type="species">sequiniana</tp:taxon-name-part></tp:taxon-name></italic> (Family <tp:taxon-name><tp:taxon-name-part taxon-name-part-type="family">Bradybaenidae</tp:taxon-name-part></tp:taxon-name>)</bold>
            </td></tr><tr><td rowspan="1" colspan="1">Badong, Hubei</td><td rowspan="1" colspan="1">
              <named-content xmlns:xlink="http://www.w3.org/1999/xlink" content-type="dwc:verbatimCoordinates" xlink:type="simple"><named-content content-type="geo-json" specific-use="{&#34;type&#34;:&#34;Point&#34;,&#34;coordinates&#34;:[110.371667,31.046111]}" xlink:type="simple">31°02'46"N; 110°22'18"E</named-content></named-content>
            </td><td rowspan="1" colspan="1">2011.06.13</td><td rowspan="1" colspan="1">
                  <ext-link xmlns:xlink="http://www.w3.org/1999/xlink" ext-link-type="gen" xlink:href="KU586501" xlink:type="simple">KU586501</ext-link>
                </td><td rowspan="1" colspan="1">
                  <ext-link xmlns:xlink="http://www.w3.org/1999/xlink" ext-link-type="gen" xlink:href="KU586458" xlink:type="simple">KU586458</ext-link>
                </td><td rowspan="1" colspan="1">
                  <ext-link xmlns:xlink="http://www.w3.org/1999/xlink" ext-link-type="gen" xlink:href="KU586539" xlink:type="simple">KU586539</ext-link>
                </td></tr><tr><td rowspan="1" colspan="6">
              <bold><italic><tp:taxon-name><tp:taxon-name-part taxon-name-part-type="genus">Cornu</tp:taxon-name-part> <tp:taxon-name-part taxon-name-part-type="species">aspersum</tp:taxon-name-part></tp:taxon-name></italic> (Family <tp:taxon-name><tp:taxon-name-part taxon-name-part-type="family">Helicidae</tp:taxon-name-part></tp:taxon-name>)</bold>
            </td></tr><tr><td rowspan="1" colspan="1">Italy</td><td rowspan="1" colspan="1"/><td rowspan="1" colspan="1">2010.04.06</td><td rowspan="1" colspan="1">
                  <ext-link xmlns:xlink="http://www.w3.org/1999/xlink" ext-link-type="gen" xlink:href="KU586502" xlink:type="simple">KU586502</ext-link>
                </td><td rowspan="1" colspan="1">
                  <ext-link xmlns:xlink="http://www.w3.org/1999/xlink" ext-link-type="gen" xlink:href="KU586459" xlink:type="simple">KU586459</ext-link>
                </td><td rowspan="1" colspan="1">
                  <ext-link xmlns:xlink="http://www.w3.org/1999/xlink" ext-link-type="gen" xlink:href="KU586540" xlink:type="simple">KU586540</ext-link>
                </td></tr></tbody></table></table-wrap><fig id="F1" position="float" orientation="portrait"><label>Figure 1.</label><caption><p>Map of locations of <italic><tp:taxon-name><tp:taxon-name-part taxon-name-part-type="genus">Camaena</tp:taxon-name-part></tp:taxon-name></italic> species. <italic><tp:taxon-name><tp:taxon-name-part taxon-name-part-type="genus">Camaena</tp:taxon-name-part> <tp:taxon-name-part taxon-name-part-type="species">cicatricosa</tp:taxon-name-part></tp:taxon-name></italic>: <bold>A</bold> Nanning, Guangxi, China <bold>B</bold> Guiping, Guangxi, China <bold>C</bold> Yangchun, Guangdong, China <bold>D</bold> Gaoming, Canton, Guangdong, China <bold>E</bold> Yingde, Guangdong, China <bold>F</bold> Shantou, Guangdong, China. <italic><tp:taxon-name><tp:taxon-name-part taxon-name-part-type="genus">Camaena</tp:taxon-name-part> <tp:taxon-name-part taxon-name-part-type="species">obtecta</tp:taxon-name-part></tp:taxon-name></italic>: <bold>G</bold> Buhaitun, Jinxi, Guangxi, China <bold>H</bold> Longbang, Jingxi, Guangxi, China <bold>I</bold> Cao Bang, Vietnam (type locality). <italic><tp:taxon-name><tp:taxon-name-part taxon-name-part-type="genus">Camaena</tp:taxon-name-part> <tp:taxon-name-part taxon-name-part-type="species">inflata</tp:taxon-name-part></tp:taxon-name></italic>: <bold>J</bold> Qianlin park, Guiyang, Guizhou, China <bold>K</bold> Ziyun, Guiyang, Guizhou, China. <italic><tp:taxon-name><tp:taxon-name-part taxon-name-part-type="genus">Camaena</tp:taxon-name-part> <tp:taxon-name-part taxon-name-part-type="species">connectens</tp:taxon-name-part></tp:taxon-name></italic>: <bold>L</bold> Tianbao, Malipo, Yunnan, China <bold>M</bold> Ha Giang, Vietnam (type locality). <italic><tp:taxon-name><tp:taxon-name-part taxon-name-part-type="genus">Camaena</tp:taxon-name-part> <tp:taxon-name-part taxon-name-part-type="species">poyuensis</tp:taxon-name-part></tp:taxon-name></italic> sp. n.: <bold>N</bold> Poyue, Bama, Hechi, Guangxi, China (type locality). <italic><tp:taxon-name><tp:taxon-name-part taxon-name-part-type="genus">Camaena</tp:taxon-name-part> <tp:taxon-name-part taxon-name-part-type="species">seraphinica</tp:taxon-name-part></tp:taxon-name></italic>: <bold>O</bold> Dingan, Tianlin, Guangxi, China (type locality).</p></caption><graphic xmlns:xlink="http://www.w3.org/1999/xlink" xlink:href="zookeys-584-025-g001.jpg" position="float" orientation="portrait" xlink:type="simple" id="oo_86586.jpg"/></fig><fig id="F2" position="float" orientation="portrait"><label>Figure 2.</label><caption><p>Maximum Likelihood tree based on analysis of the concatenated dataset of <abbrev xmlns:xlink="http://www.w3.org/1999/xlink" xlink:title="cytochrome c oxidase subunit 1" xlink:type="simple">COI</abbrev>, 16S and <abbrev xmlns:xlink="http://www.w3.org/1999/xlink" xlink:title="internal transcribed spacer 2" xlink:type="simple">ITS2</abbrev> sequences. Numbers beside nodes indicate bootstrapping support (%) for main clades. See Table <xref ref-type="table" rid="T2">2</xref> for sampling locations.</p></caption><graphic xmlns:xlink="http://www.w3.org/1999/xlink" xlink:href="zookeys-584-025-g002.jpg" position="float" orientation="portrait" xlink:type="simple" id="oo_86587.jpg"/></fig></tp:treatment-sec><ref-list><ref id="B6"><mixed-citation xmlns:xlink="http://www.w3.org/1999/xlink" xlink:type="simple">
          <person-group><name name-style="western"><surname>Billet</surname><given-names>A</given-names></name></person-group> (<year>1898</year>) <article-title>Deux ans dans le Haut-Tonkin (Région de Gao-Bang).</article-title> <source>Bulletin scientifique de la France et de la Belgique</source> <volume>28</volume>: <fpage>1</fpage>–<lpage>254</lpage>.</mixed-citation></ref></ref-list></tp:taxon-treatment>
