# Supplementary material for: Revision of sinistral land snails of the genus Camaena (Stylommatophora, Camaenidae) from China based on morphological and molecular data, with description of a new species from Guangxi, China
Source: Zookeys. 2016 Apr 25;(584):25–48. doi: 10.3897/zookeys.584.7173 (PMC4857021; doi:10.3897/zookeys.584.7173)
Supplement: XML Treatment for Camaena inflata [file zookeys.584.7173-treatment4.xml]

<!DOCTYPE tp:taxon-treatment
  PUBLIC "-//TaxonX//DTD Taxonomic Treatment Publishing DTD v0 20100105//EN" "tax-treatment-NSO.dtd">
<tp:taxon-treatment xmlns:tp="http://www.plazi.org/taxpub"><tp:treatment-meta><kwd-group><label>Taxon classification</label><kwd><named-content content-type="kingdom">Animalia</named-content></kwd><kwd><named-content content-type="order">Stylommatophora</named-content></kwd><kwd><named-content content-type="family">Camaenidae</named-content></kwd></kwd-group><mixed-citation publication-type="journal"><person-group><name><surname>Ding</surname><given-names>Hong-Li</given-names></name><name><surname>Wang</surname><given-names>Pei</given-names></name><name><surname>Qian</surname><given-names>Zhou-Xing</given-names></name><name><surname>Lin</surname><given-names>Jun-Hong</given-names></name><name><surname>Zhou</surname><given-names>Wei-Chuan</given-names></name><name><surname>Hwang</surname><given-names>Chung-Chi</given-names></name><name><surname>Ai</surname><given-names>Hong-Mu</given-names></name></person-group><article-title>Revision of sinistral land snails of the genus <italic><tp:taxon-name><tp:taxon-name-part taxon-name-part-type="genus">Camaena</tp:taxon-name-part></tp:taxon-name></italic> (<tp:taxon-name><tp:taxon-name-part taxon-name-part-type="order">Stylommatophora</tp:taxon-name-part></tp:taxon-name>, <tp:taxon-name><tp:taxon-name-part taxon-name-part-type="family">Camaenidae</tp:taxon-name-part></tp:taxon-name>) from China based on morphological and molecular data, with description of a new species from Guangxi, China</article-title><source>Zookeys</source><day>25</day><month>4</month><year>2016</year><volume>2016</volume><issue>584</issue><fpage>25</fpage><lpage>48</lpage><pub-id pub-id-type="doi">10.3897/zookeys.584.7173</pub-id></mixed-citation></tp:treatment-meta><tp:nomenclature><tp:taxon-name>
              <tp:taxon-name-part taxon-name-part-type="genus">Camaena</tp:taxon-name-part>
              <tp:taxon-name-part taxon-name-part-type="species">inflata</tp:taxon-name-part>
            </tp:taxon-name><tp:taxon-authority>(Möllendorff, 1885)</tp:taxon-authority><xref ref-type="fig" rid="F3">Figs 3C</xref><xref ref-type="fig" rid="F4">, 4C</xref><xref ref-type="table" rid="T3">, Table 4</xref><tp:nomenclature-citation-list><tp:nomenclature-citation><tp:taxon-name><tp:taxon-name-part taxon-name-part-type="genus">Helix</tp:taxon-name-part> <tp:taxon-name-part taxon-name-part-type="species">cicatricosa</tp:taxon-name-part></tp:taxon-name><comment> var. <tp:taxon-name><tp:taxon-name-part taxon-name-part-type="species">inflata</tp:taxon-name-part></tp:taxon-name> Möllendorff, 1885: 393.</comment></tp:nomenclature-citation><tp:nomenclature-citation><tp:taxon-name><tp:taxon-name-part taxon-name-part-type="genus">Helix</tp:taxon-name-part> (<tp:taxon-name-part taxon-name-part-type="subgenus">Camaena</tp:taxon-name-part>) <tp:taxon-name-part taxon-name-part-type="species">cicatricosa</tp:taxon-name-part></tp:taxon-name><comment> var. <tp:taxon-name><tp:taxon-name-part taxon-name-part-type="species">inflata</tp:taxon-name-part></tp:taxon-name>, <xref ref-type="bibr" rid="B40">Pilsbry 1891</xref>: 199, pl. 25, fig. 101.</comment></tp:nomenclature-citation><tp:nomenclature-citation><tp:taxon-name><tp:taxon-name-part taxon-name-part-type="genus">Camaena</tp:taxon-name-part> <tp:taxon-name-part taxon-name-part-type="species">cicatricosa</tp:taxon-name-part></tp:taxon-name><comment> var. <tp:taxon-name><tp:taxon-name-part taxon-name-part-type="species">inflata</tp:taxon-name-part></tp:taxon-name>, <xref ref-type="bibr" rid="B21">Fischer and Dautzenberg 1904</xref>: 399; <xref ref-type="bibr" rid="B15">Dautzenberg and Fischer 1906</xref>: 355–356; <xref ref-type="bibr" rid="B16">Dautzenberg and Fischer 1908</xref>: 172.</comment></tp:nomenclature-citation><tp:nomenclature-citation><tp:taxon-name><tp:taxon-name-part taxon-name-part-type="genus">Camaena</tp:taxon-name-part> <tp:taxon-name-part taxon-name-part-type="species">cicatricosa</tp:taxon-name-part> <tp:taxon-name-part taxon-name-part-type="subspecies">cicatricosa</tp:taxon-name-part></tp:taxon-name><comment>, <xref ref-type="bibr" rid="B56">Yen 1939</xref>: 123, pl 12, fig. 33; <xref ref-type="bibr" rid="B59">Zilch 1964</xref>: 243; <xref ref-type="bibr" rid="B45">Schileyko 2011</xref>: 41.</comment></tp:nomenclature-citation></tp:nomenclature-citation-list></tp:nomenclature><tp:treatment-sec sec-type="Type locality"><title>Type locality.</title><p>Tshien-ti-shan, province of Guidshou [Tshien-te-shan (Yen, 1939)].</p></tp:treatment-sec><tp:treatment-sec sec-type="material"><title>Material examined.</title><p>Holotype. <named-content xmlns:xlink="http://www.w3.org/1999/xlink" content-type="dwc:institutional_code" xlink:type="simple">SMF</named-content> 8092. Paratype. <named-content xmlns:xlink="http://www.w3.org/1999/xlink" content-type="dwc:institutional_code" xlink:type="simple">SMF</named-content> 8093, 26502.</p><p>Additional material see Table <xref ref-type="table" rid="T3">4</xref>.</p></tp:treatment-sec><tp:treatment-sec sec-type="Diagnosis"><title>Diagnosis.</title><p>Shell sinistral, medium, thick, solid, globular, yellowish brown to brown, with obtuse apex and dome-shaped spire; 5 rapidly increasing and convex whorls separated by deep suture; body whorl expanded, slightly shouldered, slightly descending in front; periphery weakly angulate in front of aperture, becoming round before peristome. Surface with thick growth lines, and fine spiral ribs. Aperture roundly lunate, white inside, with curved margin. Peristome white, expanded, reflected, thickened and glossy; columellar margin expanded. Upper lip decline quickly; inner lip thickly callous. Basal lip curved, forming a smooth junction with oblique columellar lip. Umbilicus narrow, more than two-third of its area covered by reflected columellar lip. Hump beside umbilicus present. Color pattern of 3–5 reddish brown spiral bands on upper surface and numerous wavy, reddish brown spiral bands of various thickness bands on base; subperipheral and subsutural bands much wider (Fig. <xref ref-type="fig" rid="F3">3C</xref>).</p><p>Penis short, swollen, with a rounded bulge in correspondence of verge. Epiphallus swollen, with short and thin penis retractor muscle. Flagellum thickened, tapering distally. Vas deferens long and thin. Vagina short and swollen. Bursa copulatrix oval with long and thin pedunculus, expanded at basal half its length. Verge long, bluntly conic, with widely-spaced transverse wrinkles basally, dense and weak longitudinal grooves apically. Inner penial wall supporting several weak and dense pilasters: proximally transverse surrounding verge, distally longitudinal (Fig. <xref ref-type="fig" rid="F4">4C</xref>).</p></tp:treatment-sec><tp:treatment-sec sec-type="Distribution"><title>Distribution.</title><p>Known only from Guizhou, China (Fig. <xref ref-type="fig" rid="F1">1</xref>).</p></tp:treatment-sec><tp:treatment-sec sec-type="Ecology"><title>Ecology.</title><p>This species inhabits limestone forest. The animals appeared sensitive to environmental condition and can not be observed in farmland. Animals copulate during April to August (May and June mostly), lay eggs in September-October which hatch in 30 to 40 days (<xref ref-type="bibr" rid="B57">Zhang 2008</xref>).</p></tp:treatment-sec><tp:treatment-sec sec-type="Comparative remarks"><title>Comparative remarks.</title><p>This species is characterized in having a globular and solid shell, the swelling and gibbous last whorl, a roundly lunate aperture, an almost covered umbilicus, both transverse and longitudinal pilasters on inner penial wall, and a bluntly conic verge with transverse and longitudinal wrinkles. Shell size varied between the two sampled populations (Table <xref ref-type="table" rid="T3">4</xref>), but the phylogeny and genetic distances agreed that they are the same species. Comparing with other species, the distinct monophyly on the phylogenetic tree, and sufficient genetic and morphological differences provide enough evidences of species separation. Hence, this taxon is raised to species rank.</p></tp:treatment-sec><tp:treatment-sec><!--Section generated to contain objects referenced in tp:taxon-treatment.--><fig id="F3" position="float" orientation="portrait"><label>Figure 3.</label><caption><p>Shells of sinistral Chinese species of <italic><tp:taxon-name><tp:taxon-name-part taxon-name-part-type="genus">Camaena</tp:taxon-name-part></tp:taxon-name></italic>. <bold>A</bold> <italic><tp:taxon-name><tp:taxon-name-part taxon-name-part-type="genus">Camaena</tp:taxon-name-part> <tp:taxon-name-part taxon-name-part-type="species">cicatricosa</tp:taxon-name-part></tp:taxon-name></italic> (<abbrev xmlns:xlink="http://www.w3.org/1999/xlink" xlink:title="Fujian Entry-Exit Inspection &amp; Quarantine Bureau, Fuzhou, Fujian, China" xlink:type="simple">FJIQBC</abbrev> 18483, Guiping, Guangxi, China) <bold>B</bold> <italic><tp:taxon-name><tp:taxon-name-part taxon-name-part-type="genus">Camaena</tp:taxon-name-part> <tp:taxon-name-part taxon-name-part-type="species">obtecta</tp:taxon-name-part></tp:taxon-name></italic> (<abbrev xmlns:xlink="http://www.w3.org/1999/xlink" xlink:title="Fujian Entry-Exit Inspection &amp; Quarantine Bureau, Fuzhou, Fujian, China" xlink:type="simple">FJIQBC</abbrev> 18743, Longbang, Jingxi, Guangxi, China) <bold>C</bold> <italic><tp:taxon-name><tp:taxon-name-part taxon-name-part-type="genus">Camaena</tp:taxon-name-part> <tp:taxon-name-part taxon-name-part-type="species">inflata</tp:taxon-name-part></tp:taxon-name></italic> (<abbrev xmlns:xlink="http://www.w3.org/1999/xlink" xlink:title="Fujian Entry-Exit Inspection &amp; Quarantine Bureau, Fuzhou, Fujian, China" xlink:type="simple">FJIQBC</abbrev> 18782, Qianlin park, Guiyang, Guizhou, China) <bold>D</bold> <italic><tp:taxon-name><tp:taxon-name-part taxon-name-part-type="genus">Camaena</tp:taxon-name-part> <tp:taxon-name-part taxon-name-part-type="species">connectens</tp:taxon-name-part></tp:taxon-name></italic> (<abbrev xmlns:xlink="http://www.w3.org/1999/xlink" xlink:title="Fujian Entry-Exit Inspection &amp; Quarantine Bureau, Fuzhou, Fujian, China" xlink:type="simple">FJIQBC</abbrev> 18826, Tianbao, Malipo, Yunnan, China) <bold>E</bold> <italic><tp:taxon-name><tp:taxon-name-part taxon-name-part-type="genus">Camaena</tp:taxon-name-part> <tp:taxon-name-part taxon-name-part-type="species">seraphinica</tp:taxon-name-part></tp:taxon-name></italic> (syntype, <named-content xmlns:xlink="http://www.w3.org/1999/xlink" content-type="dwc:institutional_code" xlink:type="simple">IZCAS</named-content> HMT-0001a; Dingan, Tianlin, Guangxi, China). Red circle indicates a hump beside the umbilicus. Scale = 10 mm.</p></caption><graphic xmlns:xlink="http://www.w3.org/1999/xlink" xlink:href="zookeys-584-025-g003.jpg" position="float" orientation="portrait" xlink:type="simple" id="oo_86588.jpg"/></fig><fig id="F4" position="float" orientation="portrait"><label>Figure 4.</label><caption><p>Reproductive system of sinistral Chinese sinistral species of <italic><tp:taxon-name><tp:taxon-name-part taxon-name-part-type="genus">Camaena</tp:taxon-name-part></tp:taxon-name></italic>. <bold>A</bold> <italic><tp:taxon-name><tp:taxon-name-part taxon-name-part-type="genus">Camaena</tp:taxon-name-part> <tp:taxon-name-part taxon-name-part-type="species">cicatricosa</tp:taxon-name-part></tp:taxon-name></italic> (<abbrev xmlns:xlink="http://www.w3.org/1999/xlink" xlink:title="Fujian Entry-Exit Inspection &amp; Quarantine Bureau, Fuzhou, Fujian, China" xlink:type="simple">FJIQBC</abbrev> 18483, Guiping, Guangxi, China) <bold>B</bold> <italic><tp:taxon-name><tp:taxon-name-part taxon-name-part-type="genus">Camaena</tp:taxon-name-part> <tp:taxon-name-part taxon-name-part-type="species">obtecta</tp:taxon-name-part></tp:taxon-name></italic> (<abbrev xmlns:xlink="http://www.w3.org/1999/xlink" xlink:title="Fujian Entry-Exit Inspection &amp; Quarantine Bureau, Fuzhou, Fujian, China" xlink:type="simple">FJIQBC</abbrev> 18743, Longbang, Jinxi, Guangxi, China) <bold>C</bold> <italic><tp:taxon-name><tp:taxon-name-part taxon-name-part-type="genus">Camaena</tp:taxon-name-part> <tp:taxon-name-part taxon-name-part-type="species">inflata</tp:taxon-name-part></tp:taxon-name></italic> (<abbrev xmlns:xlink="http://www.w3.org/1999/xlink" xlink:title="Fujian Entry-Exit Inspection &amp; Quarantine Bureau, Fuzhou, Fujian, China" xlink:type="simple">FJIQBC</abbrev> 18797, Qianlin park, Guiyang, Guizhou, China) <bold>D</bold> <italic><tp:taxon-name><tp:taxon-name-part taxon-name-part-type="genus">Camaena</tp:taxon-name-part> <tp:taxon-name-part taxon-name-part-type="species">connectens</tp:taxon-name-part></tp:taxon-name></italic> (<abbrev xmlns:xlink="http://www.w3.org/1999/xlink" xlink:title="Fujian Entry-Exit Inspection &amp; Quarantine Bureau, Fuzhou, Fujian, China" xlink:type="simple">FJIQBC</abbrev> 18832, Tianbao, Malipo, Yunnan, China) <bold>E</bold> <italic><tp:taxon-name><tp:taxon-name-part taxon-name-part-type="genus">Camaena</tp:taxon-name-part> <tp:taxon-name-part taxon-name-part-type="species">poyuensis</tp:taxon-name-part></tp:taxon-name></italic> sp. n. (<abbrev xmlns:xlink="http://www.w3.org/1999/xlink" xlink:title="Fujian Entry-Exit Inspection &amp; Quarantine Bureau, Fuzhou, Fujian, China" xlink:type="simple">FJIQBC</abbrev> 18484, Poyue, Bama, Guangxi, China). Abbreviations: V, verge; AG, albumen gland; BC, bursa copulatrix; E, epiphallus; F, flagellum; HD, hermaphroditic duct; P, penis; PR, penis retractor muscle; PBC, pedunculus of bursa copulatrix; VD, vas deferens.</p></caption><graphic xmlns:xlink="http://www.w3.org/1999/xlink" xlink:href="zookeys-584-025-g004.jpg" position="float" orientation="portrait" xlink:type="simple" id="oo_86589.jpg"/></fig><table-wrap id="T3" position="float" orientation="portrait"><label>Table 4.</label><caption><p>Measurements of shells (mm). Localities are all in China otherwise noted. <bold>n</bold> sample size <bold>SH</bold> shell height <bold>SW</bold> shell width <bold>AH</bold> aperture height <bold>AW</bold> aperture width.</p></caption><table id="TID0EIBAI" rules="all"><tbody><tr><th rowspan="1" colspan="1">Species / Locality</th><th rowspan="1" colspan="1">Voucher</th><th rowspan="1" colspan="1">
                      SH
                    </th><th rowspan="1" colspan="1">SW</th><th rowspan="1" colspan="1">SW/SH</th><th rowspan="1" colspan="1">
                      AH
                    </th><th rowspan="1" colspan="1">AW</th><th rowspan="1" colspan="1">AW/AH</th></tr><tr><td rowspan="1" colspan="8">
              <bold><italic><tp:taxon-name><tp:taxon-name-part taxon-name-part-type="genus">Camaena</tp:taxon-name-part> <tp:taxon-name-part taxon-name-part-type="species">cicatricosa</tp:taxon-name-part></tp:taxon-name></italic></bold>
            </td></tr><tr><td rowspan="2" colspan="1">Guiping, Guangxi</td><td rowspan="2" colspan="1">
                      <abbrev xmlns:xlink="http://www.w3.org/1999/xlink" xlink:title="Fujian Entry-Exit Inspection &amp; Quarantine Bureau, Fuzhou, Fujian, China" xlink:type="simple">FJIQBC</abbrev> 18503–18542<break/> (n = 40)</td><td rowspan="1" colspan="1">21.26–32.86</td><td rowspan="1" colspan="1">35.00–42.64</td><td rowspan="1" colspan="1">1.28–1.65</td><td rowspan="1" colspan="1">16.68–21.44</td><td rowspan="1" colspan="1">21.26–27.40</td><td rowspan="1" colspan="1">1.18–1.34</td></tr><tr><td rowspan="1" colspan="1">(27.61±3.17)</td><td rowspan="1" colspan="1">(39.50±2.21)</td><td rowspan="1" colspan="1">(1.44±0.11)</td><td rowspan="1" colspan="1">(19.53±1.33)</td><td rowspan="1" colspan="1">(24.36±1.74)</td><td rowspan="1" colspan="1">(1.25±0.04)</td></tr><tr><td rowspan="2" colspan="1">Yingde, Guangdong</td><td rowspan="2" colspan="1">
                      <abbrev xmlns:xlink="http://www.w3.org/1999/xlink" xlink:title="Fujian Entry-Exit Inspection &amp; Quarantine Bureau, Fuzhou, Fujian, China" xlink:type="simple">FJIQBC</abbrev> 18543–18616<break/> (n = 74)</td><td rowspan="1" colspan="1">26.78–36.00</td><td rowspan="1" colspan="1">39.10–48.74</td><td rowspan="1" colspan="1">1.35–1.56</td><td rowspan="1" colspan="1">19.62–24.92</td><td rowspan="1" colspan="1">22.10–22.90</td><td rowspan="1" colspan="1">1.05–1.26</td></tr><tr><td rowspan="1" colspan="1">(28.66±2.45)</td><td rowspan="1" colspan="1">(41.87±2.83)</td><td rowspan="1" colspan="1">(1.46±0.05)</td><td rowspan="1" colspan="1">(21.28±0.05)</td><td rowspan="1" colspan="1">(24.94±2.30)</td><td rowspan="1" colspan="1">(1.17±0.06)</td></tr><tr><td rowspan="2" colspan="1">Gaoming, Guangdong</td><td rowspan="2" colspan="1">
                      <abbrev xmlns:xlink="http://www.w3.org/1999/xlink" xlink:title="Fujian Entry-Exit Inspection &amp; Quarantine Bureau, Fuzhou, Fujian, China" xlink:type="simple">FJIQBC</abbrev> 18617–18640<break/> (n = 24)</td><td rowspan="1" colspan="1">26.48–33.30</td><td rowspan="1" colspan="1">38.20–44.84</td><td rowspan="1" colspan="1">1.31–1.56</td><td rowspan="1" colspan="1">19.20–21.56</td><td rowspan="1" colspan="1">24.64–29.60</td><td rowspan="1" colspan="1">1.23–1.37</td></tr><tr><td rowspan="1" colspan="1">(30.53±2.45)</td><td rowspan="1" colspan="1">(41.40±2.19)</td><td rowspan="1" colspan="1">(1.43±0.22)</td><td rowspan="1" colspan="1">(20.61±0.09)</td><td rowspan="1" colspan="1">(27.1±0.17)</td><td rowspan="1" colspan="1">(1.32±0.05)</td></tr><tr><td rowspan="2" colspan="1">Nanning, Guangxi</td><td rowspan="2" colspan="1">
                      <abbrev xmlns:xlink="http://www.w3.org/1999/xlink" xlink:title="Fujian Entry-Exit Inspection &amp; Quarantine Bureau, Fuzhou, Fujian, China" xlink:type="simple">FJIQBC</abbrev> 18641–18670<break/> (n = 30)</td><td rowspan="1" colspan="1">22.10–30.00</td><td rowspan="1" colspan="1">36.26–43.76</td><td rowspan="1" colspan="1">1.43–1.64</td><td rowspan="1" colspan="1">18.08–21.88</td><td rowspan="1" colspan="1">22.00–18.64</td><td rowspan="1" colspan="1">1.19–1.32</td></tr><tr><td rowspan="1" colspan="1">(26.59±2.12)</td><td rowspan="1" colspan="1">(40.95±2.24)</td><td rowspan="1" colspan="1">(1.54±0.07)</td><td rowspan="1" colspan="1">(20.31±1.13)</td><td rowspan="1" colspan="1">(25.48±1.73)</td><td rowspan="1" colspan="1">(1.26±0.04)</td></tr><tr><td rowspan="2" colspan="1">Yangchun, Guangdong</td><td rowspan="2" colspan="1">
                      <abbrev xmlns:xlink="http://www.w3.org/1999/xlink" xlink:title="Fujian Entry-Exit Inspection &amp; Quarantine Bureau, Fuzhou, Fujian, China" xlink:type="simple">FJIQBC</abbrev> 18671–18710<break/> (n = 40)</td><td rowspan="1" colspan="1">23.44–30.00</td><td rowspan="1" colspan="1">33.76–44.26</td><td rowspan="1" colspan="1">1.20–1.52</td><td rowspan="1" colspan="1">15.86–21.66</td><td rowspan="1" colspan="1">19.42–27.06</td><td rowspan="1" colspan="1">1.11–1.25</td></tr><tr><td rowspan="1" colspan="1">(27.00±1.94)</td><td rowspan="1" colspan="1">(37.76±3.10)</td><td rowspan="1" colspan="1">(1.40±0.10)</td><td rowspan="1" colspan="1">(18.45±1.61)</td><td rowspan="1" colspan="1">(22.07±1.96)</td><td rowspan="1" colspan="1">(1.20±0.04)</td></tr><tr><td rowspan="2" colspan="1">Shantou, Guangdong</td><td rowspan="2" colspan="1">
                      <abbrev xmlns:xlink="http://www.w3.org/1999/xlink" xlink:title="Fujian Entry-Exit Inspection &amp; Quarantine Bureau, Fuzhou, Fujian, China" xlink:type="simple">FJIQBC</abbrev> 18711–18742<break/> (n = 32)</td><td rowspan="1" colspan="1">23.40–27.26</td><td rowspan="1" colspan="1">35.44–39.64</td><td rowspan="1" colspan="1">1.44–1.57</td><td rowspan="1" colspan="1">17.64–19.36</td><td rowspan="1" colspan="1">21.18–24.14</td><td rowspan="1" colspan="1">1.19–1.29</td></tr><tr><td rowspan="1" colspan="1">(25.07±1.44)</td><td rowspan="1" colspan="1">(37.58±1.53)</td><td rowspan="1" colspan="1">(1.50±0.05)</td><td rowspan="1" colspan="1">(18.61±0.61)</td><td rowspan="1" colspan="1">(22.89±1.04)</td><td rowspan="1" colspan="1">(1.23±0.04)</td></tr><tr><td rowspan="1" colspan="8">
              <bold><italic><tp:taxon-name><tp:taxon-name-part taxon-name-part-type="genus">Camaena</tp:taxon-name-part> <tp:taxon-name-part taxon-name-part-type="species">obtecta</tp:taxon-name-part></tp:taxon-name></italic></bold>
            </td></tr><tr><td rowspan="2" colspan="1">Longbang, Guangxi</td><td rowspan="2" colspan="1">
                      <abbrev xmlns:xlink="http://www.w3.org/1999/xlink" xlink:title="Fujian Entry-Exit Inspection &amp; Quarantine Bureau, Fuzhou, Fujian, China" xlink:type="simple">FJIQBC</abbrev> 18743–18764<break/> (n = 22)</td><td rowspan="1" colspan="1">35.76–44.10</td><td rowspan="1" colspan="1">53.20–61.74</td><td rowspan="1" colspan="1">1.33–1.57</td><td rowspan="1" colspan="1">26.70–32.26</td><td rowspan="1" colspan="1">33.28–38.80</td><td rowspan="1" colspan="1">1.15–1.29</td></tr><tr><td rowspan="1" colspan="1">(39.46±2.22)</td><td rowspan="1" colspan="1">(57.93±2.53)</td><td rowspan="1" colspan="1">(1.47±0.07)</td><td rowspan="1" colspan="1">(29.64±1.70)</td><td rowspan="1" colspan="1">(35.54±1.51)</td><td rowspan="1" colspan="1">(1.19±0.04)</td></tr><tr><td rowspan="2" colspan="1">Buhaitun, Guangxi</td><td rowspan="2" colspan="1">
                      <abbrev xmlns:xlink="http://www.w3.org/1999/xlink" xlink:title="Fujian Entry-Exit Inspection &amp; Quarantine Bureau, Fuzhou, Fujian, China" xlink:type="simple">FJIQBC</abbrev> 18765–18781<break/> (n = 17)</td><td rowspan="1" colspan="1">32.56–40.70</td><td rowspan="1" colspan="1">51.64–59.86</td><td rowspan="1" colspan="1">1.40–1.59</td><td rowspan="1" colspan="1">23.74–30.08</td><td rowspan="1" colspan="1">31.54–38.90</td><td rowspan="1" colspan="1">1.27–1.37</td></tr><tr><td rowspan="1" colspan="1">(36.90±2.72)</td><td rowspan="1" colspan="1">(55.88±2.77)</td><td rowspan="1" colspan="1">(1.52±0.06)</td><td rowspan="1" colspan="1">(27.12±1.73)</td><td rowspan="1" colspan="1">(36.10±2.48)</td><td rowspan="1" colspan="1">(1.33±0.03)</td></tr><tr><td rowspan="1" colspan="8">
              <bold><italic><tp:taxon-name><tp:taxon-name-part taxon-name-part-type="genus">Camaena</tp:taxon-name-part> <tp:taxon-name-part taxon-name-part-type="species">inflata</tp:taxon-name-part></tp:taxon-name></italic></bold>
            </td></tr><tr><td rowspan="2" colspan="1">Guiyang, Guizhou</td><td rowspan="2" colspan="1">
                      <abbrev xmlns:xlink="http://www.w3.org/1999/xlink" xlink:title="Fujian Entry-Exit Inspection &amp; Quarantine Bureau, Fuzhou, Fujian, China" xlink:type="simple">FJIQBC</abbrev> 18782–18813<break/> (n = 32)</td><td rowspan="1" colspan="1">25.90–38.60</td><td rowspan="1" colspan="1">38.40–46.08</td><td rowspan="1" colspan="1">1.19–1.55</td><td rowspan="1" colspan="1">20.28–23.02</td><td rowspan="1" colspan="1">22.00–38.24</td><td rowspan="1" colspan="1">1.09–1.66</td></tr><tr><td rowspan="1" colspan="1">(29.97±3.31)</td><td rowspan="1" colspan="1">(42.87±2.18)</td><td rowspan="1" colspan="1">(1.44±0.10)</td><td rowspan="1" colspan="1">(21.39±0.80)</td><td rowspan="1" colspan="1">(26.50±0.40)</td><td rowspan="1" colspan="1">(1.24±0.14)</td></tr><tr><td rowspan="2" colspan="1">Ziyun, Guizhou</td><td rowspan="2" colspan="1">
                      <abbrev xmlns:xlink="http://www.w3.org/1999/xlink" xlink:title="Fujian Entry-Exit Inspection &amp; Quarantine Bureau, Fuzhou, Fujian, China" xlink:type="simple">FJIQBC</abbrev> 18814–18825<break/> (n = 12)</td><td rowspan="1" colspan="1">31.66–40.40</td><td rowspan="1" colspan="1">48.52–56.66</td><td rowspan="1" colspan="1">1.40–1.55</td><td rowspan="1" colspan="1">21.74–28.62</td><td rowspan="1" colspan="1">27.50–33.20</td><td rowspan="1" colspan="1">1.11–1.32</td></tr><tr><td rowspan="1" colspan="1">(35.43±3.08)</td><td rowspan="1" colspan="1">(52.15±2.96)</td><td rowspan="1" colspan="1">(1.48±0.06)</td><td rowspan="1" colspan="1">(25.08±2.43)</td><td rowspan="1" colspan="1">(30.43±1.88)</td><td rowspan="1" colspan="1">(1.22±0.70)</td></tr><tr><td rowspan="1" colspan="8">
              <bold><italic><tp:taxon-name><tp:taxon-name-part taxon-name-part-type="genus">Camaena</tp:taxon-name-part> <tp:taxon-name-part taxon-name-part-type="species">connectens</tp:taxon-name-part></tp:taxon-name></italic></bold>
            </td></tr><tr><td rowspan="2" colspan="1">Tianbao, Malipo, yunnan</td><td rowspan="2" colspan="1">
                      <abbrev xmlns:xlink="http://www.w3.org/1999/xlink" xlink:title="Fujian Entry-Exit Inspection &amp; Quarantine Bureau, Fuzhou, Fujian, China" xlink:type="simple">FJIQBC</abbrev> 18826–18835<break/> (n = 10)</td><td rowspan="1" colspan="1">30.40–37.44</td><td rowspan="1" colspan="1">48.18–55.26</td><td rowspan="1" colspan="1">1.37–1.59</td><td rowspan="1" colspan="1">22.08–27.80</td><td rowspan="1" colspan="1">29.20–34.10</td><td rowspan="1" colspan="1">1.23–1.32</td></tr><tr><td rowspan="1" colspan="1">(34.47±2.69)</td><td rowspan="1" colspan="1">(51.61±2.35)</td><td rowspan="1" colspan="1">(1.50±0.08)</td><td rowspan="1" colspan="1">(24.37±1.86)</td><td rowspan="1" colspan="1">(31.14±1.65)</td><td rowspan="1" colspan="1">(1.28±0.40)</td></tr><tr><td rowspan="1" colspan="8">
              <bold><italic><tp:taxon-name><tp:taxon-name-part taxon-name-part-type="genus">Camaena</tp:taxon-name-part> <tp:taxon-name-part taxon-name-part-type="species">poyuensis</tp:taxon-name-part></tp:taxon-name></italic> sp. n.</bold>
            </td></tr><tr><td rowspan="3" colspan="1">Poyue town, Bama, Hechi, Guangxi</td><td rowspan="1" colspan="1">Holotype <abbrev xmlns:xlink="http://www.w3.org/1999/xlink" xlink:title="Fujian Entry-Exit Inspection &amp; Quarantine Bureau, Fuzhou, Fujian, China" xlink:type="simple">FJIQBC</abbrev> 18484</td><td rowspan="1" colspan="1">38.08</td><td rowspan="1" colspan="1">56.08</td><td rowspan="1" colspan="1">1.47</td><td rowspan="1" colspan="1">27.92</td><td rowspan="1" colspan="1">34.72</td><td rowspan="1" colspan="1">1.24</td></tr><tr><td rowspan="2" colspan="1">Paratypes <abbrev xmlns:xlink="http://www.w3.org/1999/xlink" xlink:title="Fujian Entry-Exit Inspection &amp; Quarantine Bureau, Fuzhou, Fujian, China" xlink:type="simple">FJIQBC</abbrev> 18485–18486, 18489–18502 (n = 16)</td><td rowspan="1" colspan="1">34.12–41.00</td><td rowspan="1" colspan="1">52.50–58.74</td><td rowspan="1" colspan="1">1.43–1.63</td><td rowspan="1" colspan="1">23.32–29.00</td><td rowspan="1" colspan="1">32.00–37.06</td><td rowspan="1" colspan="1">1.21–1.38</td></tr><tr><td rowspan="1" colspan="1">(37.02±2.22)</td><td rowspan="1" colspan="1">(55.82±1.74)</td><td rowspan="1" colspan="1">(1.51±0.06)</td><td rowspan="1" colspan="1">(27.09±1.65)</td><td rowspan="1" colspan="1">(34.88±1.32)</td><td rowspan="1" colspan="1">(1.29±0.05)</td></tr></tbody></table><table-wrap-foot><fn><p>note: Coordinates and collection date see Table <xref ref-type="table" rid="T2">2</xref>.</p></fn></table-wrap-foot></table-wrap><table-wrap id="T2" position="float" orientation="portrait"><label>Table 2.</label><caption><p>Sampling information and GenBank accession numbers. Localities are all in China otherwise noted.</p></caption><table id="TID0EAKBG" rules="all"><tbody><tr><th rowspan="1" colspan="1">Species / Locality</th><th rowspan="1" colspan="1">Coordinates</th><th rowspan="1" colspan="1">Collection date</th><th rowspan="1" colspan="1">
                  <abbrev xmlns:xlink="http://www.w3.org/1999/xlink" xlink:title="cytochrome c oxidase subunit 1" xlink:type="simple">COI</abbrev>
                </th><th rowspan="1" colspan="1">16S</th><th rowspan="1" colspan="1">
                  <abbrev xmlns:xlink="http://www.w3.org/1999/xlink" xlink:title="internal transcribed spacer 2" xlink:type="simple">ITS2</abbrev>
                </th></tr><tr><td rowspan="1" colspan="6">
              <bold><italic><tp:taxon-name><tp:taxon-name-part taxon-name-part-type="genus">Camaena</tp:taxon-name-part> <tp:taxon-name-part taxon-name-part-type="species">cicatricosa</tp:taxon-name-part></tp:taxon-name></italic></bold>
            </td></tr><tr><td rowspan="1" colspan="1">Guiping, Guangxi</td><td rowspan="1" colspan="1">
              <named-content xmlns:xlink="http://www.w3.org/1999/xlink" content-type="dwc:verbatimCoordinates" xlink:type="simple"><named-content content-type="geo-json" specific-use="{&#34;type&#34;:&#34;Point&#34;,&#34;coordinates&#34;:[110.062222,23.399444]}" xlink:type="simple">23°23'58"N; 110°03'44"E</named-content></named-content>
            </td><td rowspan="1" colspan="1">2013.11.02</td><td rowspan="1" colspan="1">
                  <ext-link xmlns:xlink="http://www.w3.org/1999/xlink" ext-link-type="gen" xlink:href="KU061276" xlink:type="simple">KU061276</ext-link>
                  <break/> <ext-link xmlns:xlink="http://www.w3.org/1999/xlink" ext-link-type="gen" xlink:href="KU061277" xlink:type="simple">KU061277</ext-link><break/> <ext-link xmlns:xlink="http://www.w3.org/1999/xlink" ext-link-type="gen" xlink:href="KU586516" xlink:type="simple">KU586516</ext-link></td><td rowspan="1" colspan="1">
                  <ext-link xmlns:xlink="http://www.w3.org/1999/xlink" ext-link-type="gen" xlink:href="KU586474" xlink:type="simple">KU586474</ext-link>
                  <break/> <ext-link xmlns:xlink="http://www.w3.org/1999/xlink" ext-link-type="gen" xlink:href="KU586475" xlink:type="simple">KU586475</ext-link><break/> <ext-link xmlns:xlink="http://www.w3.org/1999/xlink" ext-link-type="gen" xlink:href="KU586476" xlink:type="simple">KU586476</ext-link></td><td rowspan="1" colspan="1">
                  <ext-link xmlns:xlink="http://www.w3.org/1999/xlink" ext-link-type="gen" xlink:href="KU586555" xlink:type="simple">KU586555</ext-link>
                  <break/> <ext-link xmlns:xlink="http://www.w3.org/1999/xlink" ext-link-type="gen" xlink:href="KU586556" xlink:type="simple">KU586556</ext-link><break/> <ext-link xmlns:xlink="http://www.w3.org/1999/xlink" ext-link-type="gen" xlink:href="KU586557" xlink:type="simple">KU586557</ext-link></td></tr><tr><td rowspan="1" colspan="1">Yingde, Guangdong</td><td rowspan="1" colspan="1">
              <named-content xmlns:xlink="http://www.w3.org/1999/xlink" content-type="dwc:verbatimCoordinates" xlink:type="simple"><named-content content-type="geo-json" specific-use="{&#34;type&#34;:&#34;Point&#34;,&#34;coordinates&#34;:[113.401667,24.162222]}" xlink:type="simple">24°09'44"N; 113°24'06"E</named-content></named-content>
            </td><td rowspan="1" colspan="1">2014.09.17</td><td rowspan="1" colspan="1">
                  <ext-link xmlns:xlink="http://www.w3.org/1999/xlink" ext-link-type="gen" xlink:href="KU586533" xlink:type="simple">KU586533</ext-link>
                  <break/> <ext-link xmlns:xlink="http://www.w3.org/1999/xlink" ext-link-type="gen" xlink:href="KU586534" xlink:type="simple">KU586534</ext-link><break/> <ext-link xmlns:xlink="http://www.w3.org/1999/xlink" ext-link-type="gen" xlink:href="KU586535" xlink:type="simple">KU586535</ext-link></td><td rowspan="1" colspan="1">
                  <ext-link xmlns:xlink="http://www.w3.org/1999/xlink" ext-link-type="gen" xlink:href="KU586495" xlink:type="simple">KU586495</ext-link>
                  <break/> <ext-link xmlns:xlink="http://www.w3.org/1999/xlink" ext-link-type="gen" xlink:href="KU586496" xlink:type="simple">KU586496</ext-link><break/> <ext-link xmlns:xlink="http://www.w3.org/1999/xlink" ext-link-type="gen" xlink:href="KU586497" xlink:type="simple">KU586497</ext-link></td><td rowspan="1" colspan="1">
                  <ext-link xmlns:xlink="http://www.w3.org/1999/xlink" ext-link-type="gen" xlink:href="KU586576" xlink:type="simple">KU586576</ext-link>
                  <break/> <ext-link xmlns:xlink="http://www.w3.org/1999/xlink" ext-link-type="gen" xlink:href="KU586577" xlink:type="simple">KU586577</ext-link><break/> <ext-link xmlns:xlink="http://www.w3.org/1999/xlink" ext-link-type="gen" xlink:href="KU586578" xlink:type="simple">KU586578</ext-link></td></tr><tr><td rowspan="1" colspan="1">Gaoming, Guangdong</td><td rowspan="1" colspan="1">
              <named-content xmlns:xlink="http://www.w3.org/1999/xlink" content-type="dwc:verbatimCoordinates" xlink:type="simple"><named-content content-type="geo-json" specific-use="{&#34;type&#34;:&#34;Point&#34;,&#34;coordinates&#34;:[112.883889,22.902222]}" xlink:type="simple">22°54'8"N; 112°53'2"E</named-content></named-content>
            </td><td rowspan="1" colspan="1">2009.10.22</td><td rowspan="1" colspan="1">
                  <ext-link xmlns:xlink="http://www.w3.org/1999/xlink" ext-link-type="gen" xlink:href="KU586513" xlink:type="simple">KU586513</ext-link>
                  <break/> <ext-link xmlns:xlink="http://www.w3.org/1999/xlink" ext-link-type="gen" xlink:href="KU586514" xlink:type="simple">KU586514</ext-link><break/> <ext-link xmlns:xlink="http://www.w3.org/1999/xlink" ext-link-type="gen" xlink:href="KU586515" xlink:type="simple">KU586515</ext-link></td><td rowspan="1" colspan="1">
                  <ext-link xmlns:xlink="http://www.w3.org/1999/xlink" ext-link-type="gen" xlink:href="KU586471" xlink:type="simple">KU586471</ext-link>
                  <break/> <ext-link xmlns:xlink="http://www.w3.org/1999/xlink" ext-link-type="gen" xlink:href="KU586472" xlink:type="simple">KU586472</ext-link><break/> <ext-link xmlns:xlink="http://www.w3.org/1999/xlink" ext-link-type="gen" xlink:href="KU586473" xlink:type="simple">KU586473</ext-link></td><td rowspan="1" colspan="1">
                  <ext-link xmlns:xlink="http://www.w3.org/1999/xlink" ext-link-type="gen" xlink:href="KU586552" xlink:type="simple">KU586552</ext-link>
                  <break/> <ext-link xmlns:xlink="http://www.w3.org/1999/xlink" ext-link-type="gen" xlink:href="KU586553" xlink:type="simple">KU586553</ext-link><break/> <ext-link xmlns:xlink="http://www.w3.org/1999/xlink" ext-link-type="gen" xlink:href="KU586554" xlink:type="simple">KU586554</ext-link></td></tr><tr><td rowspan="1" colspan="1">Nanning, Guangxi</td><td rowspan="1" colspan="1">
              <named-content xmlns:xlink="http://www.w3.org/1999/xlink" content-type="dwc:verbatimCoordinates" xlink:type="simple"><named-content content-type="geo-json" specific-use="{&#34;type&#34;:&#34;Point&#34;,&#34;coordinates&#34;:[108.3925,22.790833]}" xlink:type="simple">22°47'27"N; 108°23'33"E</named-content></named-content>
            </td><td rowspan="1" colspan="1">2013.05.18</td><td rowspan="1" colspan="1">
                  <ext-link xmlns:xlink="http://www.w3.org/1999/xlink" ext-link-type="gen" xlink:href="KU586521" xlink:type="simple">KU586521</ext-link>
                  <break/> <ext-link xmlns:xlink="http://www.w3.org/1999/xlink" ext-link-type="gen" xlink:href="KU586522" xlink:type="simple">KU586522</ext-link><break/> <ext-link xmlns:xlink="http://www.w3.org/1999/xlink" ext-link-type="gen" xlink:href="KU586523" xlink:type="simple">KU586523</ext-link></td><td rowspan="1" colspan="1">
                  <ext-link xmlns:xlink="http://www.w3.org/1999/xlink" ext-link-type="gen" xlink:href="KU586483" xlink:type="simple">KU586483</ext-link>
                  <break/> <ext-link xmlns:xlink="http://www.w3.org/1999/xlink" ext-link-type="gen" xlink:href="KU586484" xlink:type="simple">KU586484</ext-link><break/> <ext-link xmlns:xlink="http://www.w3.org/1999/xlink" ext-link-type="gen" xlink:href="KU586485" xlink:type="simple">KU586485</ext-link></td><td rowspan="1" colspan="1">
                  <ext-link xmlns:xlink="http://www.w3.org/1999/xlink" ext-link-type="gen" xlink:href="KU586564" xlink:type="simple">KU586564</ext-link>
                  <break/> <ext-link xmlns:xlink="http://www.w3.org/1999/xlink" ext-link-type="gen" xlink:href="KU586565" xlink:type="simple">KU586565</ext-link><break/> <ext-link xmlns:xlink="http://www.w3.org/1999/xlink" ext-link-type="gen" xlink:href="KU586566" xlink:type="simple">KU586566</ext-link></td></tr><tr><td rowspan="1" colspan="1">Yangchun, Guangdong</td><td rowspan="1" colspan="1">
              <named-content xmlns:xlink="http://www.w3.org/1999/xlink" content-type="dwc:verbatimCoordinates" xlink:type="simple"><named-content content-type="geo-json" specific-use="{&#34;type&#34;:&#34;Point&#34;,&#34;coordinates&#34;:[111.785556,22.1675]}" xlink:type="simple">22°10'3"N; 111°47'8"E</named-content></named-content>
            </td><td rowspan="1" colspan="1">2014.04.01</td><td rowspan="1" colspan="1">
                  <ext-link xmlns:xlink="http://www.w3.org/1999/xlink" ext-link-type="gen" xlink:href="KU586530" xlink:type="simple">KU586530</ext-link>
                  <break/> <ext-link xmlns:xlink="http://www.w3.org/1999/xlink" ext-link-type="gen" xlink:href="KU586531" xlink:type="simple">KU586531</ext-link><break/> <ext-link xmlns:xlink="http://www.w3.org/1999/xlink" ext-link-type="gen" xlink:href="KU586532" xlink:type="simple">KU586532</ext-link></td><td rowspan="1" colspan="1">
                  <ext-link xmlns:xlink="http://www.w3.org/1999/xlink" ext-link-type="gen" xlink:href="KU586492" xlink:type="simple">KU586492</ext-link>
                  <break/> <ext-link xmlns:xlink="http://www.w3.org/1999/xlink" ext-link-type="gen" xlink:href="KU586493" xlink:type="simple">KU586493</ext-link><break/> <ext-link xmlns:xlink="http://www.w3.org/1999/xlink" ext-link-type="gen" xlink:href="KU586494" xlink:type="simple">KU586494</ext-link></td><td rowspan="1" colspan="1">
                  <ext-link xmlns:xlink="http://www.w3.org/1999/xlink" ext-link-type="gen" xlink:href="KU586573" xlink:type="simple">KU586573</ext-link>
                  <break/> <ext-link xmlns:xlink="http://www.w3.org/1999/xlink" ext-link-type="gen" xlink:href="KU586574" xlink:type="simple">KU586574</ext-link><break/> <ext-link xmlns:xlink="http://www.w3.org/1999/xlink" ext-link-type="gen" xlink:href="KU586575" xlink:type="simple">KU586575</ext-link></td></tr><tr><td rowspan="1" colspan="1">Shantou, Guangdong</td><td rowspan="1" colspan="1">
              <named-content xmlns:xlink="http://www.w3.org/1999/xlink" content-type="dwc:verbatimCoordinates" xlink:type="simple"><named-content content-type="geo-json" specific-use="{&#34;type&#34;:&#34;Point&#34;,&#34;coordinates&#34;:[116.739722,23.283333]}" xlink:type="simple">23°16'60"N; 116°44'23"E</named-content></named-content>
            </td><td rowspan="1" colspan="1">2010.11.03</td><td rowspan="1" colspan="1">
                  <ext-link xmlns:xlink="http://www.w3.org/1999/xlink" ext-link-type="gen" xlink:href="KU586527" xlink:type="simple">KU586527</ext-link>
                  <break/> <ext-link xmlns:xlink="http://www.w3.org/1999/xlink" ext-link-type="gen" xlink:href="KU586528" xlink:type="simple">KU586528</ext-link><break/> <ext-link xmlns:xlink="http://www.w3.org/1999/xlink" ext-link-type="gen" xlink:href="KU586529" xlink:type="simple">KU586529</ext-link></td><td rowspan="1" colspan="1">
                  <ext-link xmlns:xlink="http://www.w3.org/1999/xlink" ext-link-type="gen" xlink:href="KU586489" xlink:type="simple">KU586489</ext-link>
                  <break/> <ext-link xmlns:xlink="http://www.w3.org/1999/xlink" ext-link-type="gen" xlink:href="KU586490" xlink:type="simple">KU586490</ext-link><break/> <ext-link xmlns:xlink="http://www.w3.org/1999/xlink" ext-link-type="gen" xlink:href="KU586491" xlink:type="simple">KU586491</ext-link></td><td rowspan="1" colspan="1">
                  <ext-link xmlns:xlink="http://www.w3.org/1999/xlink" ext-link-type="gen" xlink:href="KU586570" xlink:type="simple">KU586570</ext-link>
                  <break/> <ext-link xmlns:xlink="http://www.w3.org/1999/xlink" ext-link-type="gen" xlink:href="KU586571" xlink:type="simple">KU586571</ext-link><break/> <ext-link xmlns:xlink="http://www.w3.org/1999/xlink" ext-link-type="gen" xlink:href="KU586572" xlink:type="simple">KU586572</ext-link></td></tr><tr><td rowspan="1" colspan="6">
              <bold><italic><tp:taxon-name><tp:taxon-name-part taxon-name-part-type="genus">Camaena</tp:taxon-name-part> <tp:taxon-name-part taxon-name-part-type="species">obtecta</tp:taxon-name-part></tp:taxon-name></italic></bold>
            </td></tr><tr><td rowspan="1" colspan="1">Longbang, Guangxi</td><td rowspan="1" colspan="1">
              <named-content xmlns:xlink="http://www.w3.org/1999/xlink" content-type="dwc:verbatimCoordinates" xlink:type="simple"><named-content content-type="geo-json" specific-use="{&#34;type&#34;:&#34;Point&#34;,&#34;coordinates&#34;:[106.326111,22.883333]}" xlink:type="simple">22°53'00"N; 106°19'34"E</named-content></named-content>
            </td><td rowspan="1" colspan="1">2015.10.03</td><td rowspan="1" colspan="1">
                  <ext-link xmlns:xlink="http://www.w3.org/1999/xlink" ext-link-type="gen" xlink:href="KU055610" xlink:type="simple">KU055610</ext-link>
                  <break/> <ext-link xmlns:xlink="http://www.w3.org/1999/xlink" ext-link-type="gen" xlink:href="KU055611" xlink:type="simple">KU055611</ext-link><break/> <ext-link xmlns:xlink="http://www.w3.org/1999/xlink" ext-link-type="gen" xlink:href="KU586517" xlink:type="simple">KU586517</ext-link></td><td rowspan="1" colspan="1">
                  <ext-link xmlns:xlink="http://www.w3.org/1999/xlink" ext-link-type="gen" xlink:href="KU586477" xlink:type="simple">KU586477</ext-link>
                  <break/> <ext-link xmlns:xlink="http://www.w3.org/1999/xlink" ext-link-type="gen" xlink:href="KU586478" xlink:type="simple">KU586478</ext-link><break/> <ext-link xmlns:xlink="http://www.w3.org/1999/xlink" ext-link-type="gen" xlink:href="KU586479" xlink:type="simple">KU586479</ext-link></td><td rowspan="1" colspan="1">
                  <ext-link xmlns:xlink="http://www.w3.org/1999/xlink" ext-link-type="gen" xlink:href="KU586558" xlink:type="simple">KU586558</ext-link>
                  <break/> <ext-link xmlns:xlink="http://www.w3.org/1999/xlink" ext-link-type="gen" xlink:href="KU586559" xlink:type="simple">KU586559</ext-link><break/> <ext-link xmlns:xlink="http://www.w3.org/1999/xlink" ext-link-type="gen" xlink:href="KU586560" xlink:type="simple">KU586560</ext-link></td></tr><tr><td rowspan="1" colspan="1">Buhaitun, Guangxi</td><td rowspan="1" colspan="1">
              <named-content xmlns:xlink="http://www.w3.org/1999/xlink" content-type="dwc:verbatimCoordinates" xlink:type="simple"><named-content content-type="geo-json" specific-use="{&#34;type&#34;:&#34;Point&#34;,&#34;coordinates&#34;:[106.3275,22.877222]}" xlink:type="simple">22°52'38"N; 106°19'39"E</named-content></named-content>
            </td><td rowspan="1" colspan="1">2015.10.03</td><td rowspan="1" colspan="1">
                  <ext-link xmlns:xlink="http://www.w3.org/1999/xlink" ext-link-type="gen" xlink:href="KU586508" xlink:type="simple">KU586508</ext-link>
                  <break/> <ext-link xmlns:xlink="http://www.w3.org/1999/xlink" ext-link-type="gen" xlink:href="KU586509" xlink:type="simple">KU586509</ext-link><break/> <ext-link xmlns:xlink="http://www.w3.org/1999/xlink" ext-link-type="gen" xlink:href="KU586510" xlink:type="simple">KU586510</ext-link></td><td rowspan="1" colspan="1">
                  <ext-link xmlns:xlink="http://www.w3.org/1999/xlink" ext-link-type="gen" xlink:href="KU586465" xlink:type="simple">KU586465</ext-link>
                  <break/> <ext-link xmlns:xlink="http://www.w3.org/1999/xlink" ext-link-type="gen" xlink:href="KU586466" xlink:type="simple">KU586466</ext-link><break/> <ext-link xmlns:xlink="http://www.w3.org/1999/xlink" ext-link-type="gen" xlink:href="KU586467" xlink:type="simple">KU586467</ext-link></td><td rowspan="1" colspan="1">
                  <ext-link xmlns:xlink="http://www.w3.org/1999/xlink" ext-link-type="gen" xlink:href="KU586546" xlink:type="simple">KU586546</ext-link>
                  <break/> <ext-link xmlns:xlink="http://www.w3.org/1999/xlink" ext-link-type="gen" xlink:href="KU586547" xlink:type="simple">KU586547</ext-link><break/> <ext-link xmlns:xlink="http://www.w3.org/1999/xlink" ext-link-type="gen" xlink:href="KU586548" xlink:type="simple">KU586548</ext-link></td></tr><tr><td rowspan="1" colspan="6">
              <bold><italic><tp:taxon-name><tp:taxon-name-part taxon-name-part-type="genus">Camaena</tp:taxon-name-part> <tp:taxon-name-part taxon-name-part-type="species">inflata</tp:taxon-name-part></tp:taxon-name></italic></bold>
            </td></tr><tr><td rowspan="1" colspan="1">Guiyang, Guizhou</td><td rowspan="1" colspan="1">
              <named-content xmlns:xlink="http://www.w3.org/1999/xlink" content-type="dwc:verbatimCoordinates" xlink:type="simple"><named-content content-type="geo-json" specific-use="{&#34;type&#34;:&#34;Point&#34;,&#34;coordinates&#34;:[106.6875,26.602222]}" xlink:type="simple">26°36'8"N; 106°41'15"E</named-content></named-content>
            </td><td rowspan="1" colspan="1">2008.10.16</td><td rowspan="1" colspan="1">
                  <ext-link xmlns:xlink="http://www.w3.org/1999/xlink" ext-link-type="gen" xlink:href="KU586524" xlink:type="simple">KU586524</ext-link>
                  <break/> <ext-link xmlns:xlink="http://www.w3.org/1999/xlink" ext-link-type="gen" xlink:href="KU586525" xlink:type="simple">KU586525</ext-link><break/> <ext-link xmlns:xlink="http://www.w3.org/1999/xlink" ext-link-type="gen" xlink:href="KU586526" xlink:type="simple">KU586526</ext-link></td><td rowspan="1" colspan="1">
                  <ext-link xmlns:xlink="http://www.w3.org/1999/xlink" ext-link-type="gen" xlink:href="KU586486" xlink:type="simple">KU586486</ext-link>
                  <break/> <ext-link xmlns:xlink="http://www.w3.org/1999/xlink" ext-link-type="gen" xlink:href="KU586487" xlink:type="simple">KU586487</ext-link><break/> <ext-link xmlns:xlink="http://www.w3.org/1999/xlink" ext-link-type="gen" xlink:href="KU586488" xlink:type="simple">KU586488</ext-link></td><td rowspan="1" colspan="1">
                  <ext-link xmlns:xlink="http://www.w3.org/1999/xlink" ext-link-type="gen" xlink:href="KU586567" xlink:type="simple">KU586567</ext-link>
                  <break/> <ext-link xmlns:xlink="http://www.w3.org/1999/xlink" ext-link-type="gen" xlink:href="KU586568" xlink:type="simple">KU586568</ext-link><break/> <ext-link xmlns:xlink="http://www.w3.org/1999/xlink" ext-link-type="gen" xlink:href="KU586569" xlink:type="simple">KU586569</ext-link></td></tr><tr><td rowspan="1" colspan="1">Ziyun, Guizhou</td><td rowspan="1" colspan="1">
              <named-content xmlns:xlink="http://www.w3.org/1999/xlink" content-type="dwc:verbatimCoordinates" xlink:type="simple"><named-content content-type="geo-json" specific-use="{&#34;type&#34;:&#34;Point&#34;,&#34;coordinates&#34;:[106.241944,25.695]}" xlink:type="simple">25°41'42"N; 106°14'31"E</named-content></named-content>
            </td><td rowspan="1" colspan="1">2014.04.18</td><td rowspan="1" colspan="1">
                  <ext-link xmlns:xlink="http://www.w3.org/1999/xlink" ext-link-type="gen" xlink:href="KU586536" xlink:type="simple">KU586536</ext-link>
                  <break/> <ext-link xmlns:xlink="http://www.w3.org/1999/xlink" ext-link-type="gen" xlink:href="KU586537" xlink:type="simple">KU586537</ext-link><break/> <ext-link xmlns:xlink="http://www.w3.org/1999/xlink" ext-link-type="gen" xlink:href="KU586538" xlink:type="simple">KU586538</ext-link></td><td rowspan="1" colspan="1">
                  <ext-link xmlns:xlink="http://www.w3.org/1999/xlink" ext-link-type="gen" xlink:href="KU586498" xlink:type="simple">KU586498</ext-link>
                  <break/> <ext-link xmlns:xlink="http://www.w3.org/1999/xlink" ext-link-type="gen" xlink:href="KU586499" xlink:type="simple">KU586499</ext-link><break/> <ext-link xmlns:xlink="http://www.w3.org/1999/xlink" ext-link-type="gen" xlink:href="KU586500" xlink:type="simple">KU586500</ext-link></td><td rowspan="1" colspan="1">
                  <ext-link xmlns:xlink="http://www.w3.org/1999/xlink" ext-link-type="gen" xlink:href="KU586579" xlink:type="simple">KU586579</ext-link>
                  <break/> <ext-link xmlns:xlink="http://www.w3.org/1999/xlink" ext-link-type="gen" xlink:href="KU586580" xlink:type="simple">KU586580</ext-link><break/> <ext-link xmlns:xlink="http://www.w3.org/1999/xlink" ext-link-type="gen" xlink:href="KU586581" xlink:type="simple">KU586581</ext-link></td></tr><tr><td rowspan="1" colspan="6">
              <bold><italic><tp:taxon-name><tp:taxon-name-part taxon-name-part-type="genus">Camaena</tp:taxon-name-part> <tp:taxon-name-part taxon-name-part-type="species">connectens</tp:taxon-name-part></tp:taxon-name></italic></bold>
            </td></tr><tr><td rowspan="1" colspan="1">Tianbao, Malipo, yunnan</td><td rowspan="1" colspan="1">
              <named-content xmlns:xlink="http://www.w3.org/1999/xlink" content-type="dwc:verbatimCoordinates" xlink:type="simple"><named-content content-type="geo-json" specific-use="{&#34;type&#34;:&#34;Point&#34;,&#34;coordinates&#34;:[104.823611,22.965833]}" xlink:type="simple">22°57'57"N; 104°49'25"E</named-content></named-content>
            </td><td rowspan="1" colspan="1">2015.04.17</td><td rowspan="1" colspan="1">
                  <ext-link xmlns:xlink="http://www.w3.org/1999/xlink" ext-link-type="gen" xlink:href="KU586518" xlink:type="simple">KU586518</ext-link>
                  <break/> <ext-link xmlns:xlink="http://www.w3.org/1999/xlink" ext-link-type="gen" xlink:href="KU586519" xlink:type="simple">KU586519</ext-link><break/> <ext-link xmlns:xlink="http://www.w3.org/1999/xlink" ext-link-type="gen" xlink:href="KU586520" xlink:type="simple">KU586520</ext-link></td><td rowspan="1" colspan="1">
                  <ext-link xmlns:xlink="http://www.w3.org/1999/xlink" ext-link-type="gen" xlink:href="KU586480" xlink:type="simple">KU586480</ext-link>
                  <break/> <ext-link xmlns:xlink="http://www.w3.org/1999/xlink" ext-link-type="gen" xlink:href="KU586481" xlink:type="simple">KU586481</ext-link><break/> <ext-link xmlns:xlink="http://www.w3.org/1999/xlink" ext-link-type="gen" xlink:href="KU586482" xlink:type="simple">KU586482</ext-link></td><td rowspan="1" colspan="1">
                  <ext-link xmlns:xlink="http://www.w3.org/1999/xlink" ext-link-type="gen" xlink:href="KU586561" xlink:type="simple">KU586561</ext-link>
                  <break/> <ext-link xmlns:xlink="http://www.w3.org/1999/xlink" ext-link-type="gen" xlink:href="KU586562" xlink:type="simple">KU586562</ext-link><break/> <ext-link xmlns:xlink="http://www.w3.org/1999/xlink" ext-link-type="gen" xlink:href="KU586563" xlink:type="simple">KU586563</ext-link></td></tr><tr><td rowspan="1" colspan="6">
              <bold><italic><tp:taxon-name><tp:taxon-name-part taxon-name-part-type="genus">Camaena</tp:taxon-name-part> <tp:taxon-name-part taxon-name-part-type="species">poyuensis</tp:taxon-name-part></tp:taxon-name></italic> sp. n.</bold>
            </td></tr><tr><td rowspan="1" colspan="1">Poyue town, Bama, Hechi, Guangxi</td><td rowspan="1" colspan="1">
              <named-content xmlns:xlink="http://www.w3.org/1999/xlink" content-type="dwc:verbatimCoordinates" xlink:type="simple"><named-content content-type="geo-json" specific-use="{&#34;type&#34;:&#34;Point&#34;,&#34;coordinates&#34;:[107.092222,24.291667]}" xlink:type="simple">24°17'30"N; 107°05'32"E</named-content></named-content>
            </td><td rowspan="1" colspan="1">2014.05.25</td><td rowspan="1" colspan="1">
                  <ext-link xmlns:xlink="http://www.w3.org/1999/xlink" ext-link-type="gen" xlink:href="KU061273" xlink:type="simple">KU061273</ext-link>
                  <break/> <ext-link xmlns:xlink="http://www.w3.org/1999/xlink" ext-link-type="gen" xlink:href="KU586511" xlink:type="simple">KU586511</ext-link><break/> <ext-link xmlns:xlink="http://www.w3.org/1999/xlink" ext-link-type="gen" xlink:href="KU586512" xlink:type="simple">KU586512</ext-link></td><td rowspan="1" colspan="1">
                  <ext-link xmlns:xlink="http://www.w3.org/1999/xlink" ext-link-type="gen" xlink:href="KU586468" xlink:type="simple">KU586468</ext-link>
                  <break/> <ext-link xmlns:xlink="http://www.w3.org/1999/xlink" ext-link-type="gen" xlink:href="KU586469" xlink:type="simple">KU586469</ext-link><break/> <ext-link xmlns:xlink="http://www.w3.org/1999/xlink" ext-link-type="gen" xlink:href="KU586470" xlink:type="simple">KU586470</ext-link></td><td rowspan="1" colspan="1">
                  <ext-link xmlns:xlink="http://www.w3.org/1999/xlink" ext-link-type="gen" xlink:href="KU586549" xlink:type="simple">KU586549</ext-link>
                  <break/> <ext-link xmlns:xlink="http://www.w3.org/1999/xlink" ext-link-type="gen" xlink:href="KU586550" xlink:type="simple">KU586550</ext-link><break/> <ext-link xmlns:xlink="http://www.w3.org/1999/xlink" ext-link-type="gen" xlink:href="KU586551" xlink:type="simple">KU586551</ext-link></td></tr><tr><td rowspan="1" colspan="6">
              <bold><italic><tp:taxon-name><tp:taxon-name-part taxon-name-part-type="genus">Camaena</tp:taxon-name-part> <tp:taxon-name-part taxon-name-part-type="species">menglunensis</tp:taxon-name-part></tp:taxon-name></italic></bold>
            </td></tr><tr><td rowspan="1" colspan="1">Xishuangbanna, Yunnan</td><td rowspan="1" colspan="1">
              <named-content xmlns:xlink="http://www.w3.org/1999/xlink" content-type="dwc:verbatimCoordinates" xlink:type="simple"><named-content content-type="geo-json" specific-use="{&#34;type&#34;:&#34;Point&#34;,&#34;coordinates&#34;:[101.414722,21.86]}" xlink:type="simple">21°51'36"N; 101°24'53"E</named-content></named-content>
            </td><td rowspan="1" colspan="1">2011.07.24</td><td rowspan="1" colspan="1">
                  <ext-link xmlns:xlink="http://www.w3.org/1999/xlink" ext-link-type="gen" xlink:href="KU586506" xlink:type="simple">KU586506</ext-link>
                  <break/> <ext-link xmlns:xlink="http://www.w3.org/1999/xlink" ext-link-type="gen" xlink:href="KU586507" xlink:type="simple">KU586507</ext-link></td><td rowspan="1" colspan="1">
                  <ext-link xmlns:xlink="http://www.w3.org/1999/xlink" ext-link-type="gen" xlink:href="KU586463" xlink:type="simple">KU586463</ext-link>
                  <break/> <ext-link xmlns:xlink="http://www.w3.org/1999/xlink" ext-link-type="gen" xlink:href="KU586464" xlink:type="simple">KU586464</ext-link></td><td rowspan="1" colspan="1">
                  <ext-link xmlns:xlink="http://www.w3.org/1999/xlink" ext-link-type="gen" xlink:href="KU586544" xlink:type="simple">KU586544</ext-link>
                  <break/> <ext-link xmlns:xlink="http://www.w3.org/1999/xlink" ext-link-type="gen" xlink:href="KU586545" xlink:type="simple">KU586545</ext-link></td></tr><tr><td rowspan="1" colspan="6">
              <bold><italic><tp:taxon-name><tp:taxon-name-part taxon-name-part-type="genus">Camaena</tp:taxon-name-part> <tp:taxon-name-part taxon-name-part-type="species">jinpingensis</tp:taxon-name-part></tp:taxon-name></italic></bold>
            </td></tr><tr><td rowspan="1" colspan="1">Jinping, Yunnan</td><td rowspan="1" colspan="1">
              <named-content xmlns:xlink="http://www.w3.org/1999/xlink" content-type="dwc:verbatimCoordinates" xlink:type="simple"><named-content content-type="geo-json" specific-use="{&#34;type&#34;:&#34;Point&#34;,&#34;coordinates&#34;:[103.339722,22.888333]}" xlink:type="simple">22°53'18"N; 103°20'23"E</named-content></named-content>
            </td><td rowspan="1" colspan="1">2011.07.29</td><td rowspan="1" colspan="1">
                  <ext-link xmlns:xlink="http://www.w3.org/1999/xlink" ext-link-type="gen" xlink:href="KU586503" xlink:type="simple">KU586503</ext-link>
                  <break/> <ext-link xmlns:xlink="http://www.w3.org/1999/xlink" ext-link-type="gen" xlink:href="KU586504" xlink:type="simple">KU586504</ext-link><break/> <ext-link xmlns:xlink="http://www.w3.org/1999/xlink" ext-link-type="gen" xlink:href="KU586505" xlink:type="simple">KU586505</ext-link></td><td rowspan="1" colspan="1">
                  <ext-link xmlns:xlink="http://www.w3.org/1999/xlink" ext-link-type="gen" xlink:href="KU586460" xlink:type="simple">KU586460</ext-link>
                  <break/> <ext-link xmlns:xlink="http://www.w3.org/1999/xlink" ext-link-type="gen" xlink:href="KU586461" xlink:type="simple">KU586461</ext-link><break/> <ext-link xmlns:xlink="http://www.w3.org/1999/xlink" ext-link-type="gen" xlink:href="KU586462" xlink:type="simple">KU586462</ext-link></td><td rowspan="1" colspan="1">
                  <ext-link xmlns:xlink="http://www.w3.org/1999/xlink" ext-link-type="gen" xlink:href="KU586541" xlink:type="simple">KU586541</ext-link>
                  <break/> <ext-link xmlns:xlink="http://www.w3.org/1999/xlink" ext-link-type="gen" xlink:href="KU586542" xlink:type="simple">KU586542</ext-link><break/> <ext-link xmlns:xlink="http://www.w3.org/1999/xlink" ext-link-type="gen" xlink:href="KU586543" xlink:type="simple">KU586543</ext-link></td></tr><tr><td rowspan="1" colspan="6">
              <bold><italic><tp:taxon-name><tp:taxon-name-part taxon-name-part-type="genus">Bradybaena</tp:taxon-name-part> <tp:taxon-name-part taxon-name-part-type="species">sequiniana</tp:taxon-name-part></tp:taxon-name></italic> (Family <tp:taxon-name><tp:taxon-name-part taxon-name-part-type="family">Bradybaenidae</tp:taxon-name-part></tp:taxon-name>)</bold>
            </td></tr><tr><td rowspan="1" colspan="1">Badong, Hubei</td><td rowspan="1" colspan="1">
              <named-content xmlns:xlink="http://www.w3.org/1999/xlink" content-type="dwc:verbatimCoordinates" xlink:type="simple"><named-content content-type="geo-json" specific-use="{&#34;type&#34;:&#34;Point&#34;,&#34;coordinates&#34;:[110.371667,31.046111]}" xlink:type="simple">31°02'46"N; 110°22'18"E</named-content></named-content>
            </td><td rowspan="1" colspan="1">2011.06.13</td><td rowspan="1" colspan="1">
                  <ext-link xmlns:xlink="http://www.w3.org/1999/xlink" ext-link-type="gen" xlink:href="KU586501" xlink:type="simple">KU586501</ext-link>
                </td><td rowspan="1" colspan="1">
                  <ext-link xmlns:xlink="http://www.w3.org/1999/xlink" ext-link-type="gen" xlink:href="KU586458" xlink:type="simple">KU586458</ext-link>
                </td><td rowspan="1" colspan="1">
                  <ext-link xmlns:xlink="http://www.w3.org/1999/xlink" ext-link-type="gen" xlink:href="KU586539" xlink:type="simple">KU586539</ext-link>
                </td></tr><tr><td rowspan="1" colspan="6">
              <bold><italic><tp:taxon-name><tp:taxon-name-part taxon-name-part-type="genus">Cornu</tp:taxon-name-part> <tp:taxon-name-part taxon-name-part-type="species">aspersum</tp:taxon-name-part></tp:taxon-name></italic> (Family <tp:taxon-name><tp:taxon-name-part taxon-name-part-type="family">Helicidae</tp:taxon-name-part></tp:taxon-name>)</bold>
            </td></tr><tr><td rowspan="1" colspan="1">Italy</td><td rowspan="1" colspan="1"/><td rowspan="1" colspan="1">2010.04.06</td><td rowspan="1" colspan="1">
                  <ext-link xmlns:xlink="http://www.w3.org/1999/xlink" ext-link-type="gen" xlink:href="KU586502" xlink:type="simple">KU586502</ext-link>
                </td><td rowspan="1" colspan="1">
                  <ext-link xmlns:xlink="http://www.w3.org/1999/xlink" ext-link-type="gen" xlink:href="KU586459" xlink:type="simple">KU586459</ext-link>
                </td><td rowspan="1" colspan="1">
                  <ext-link xmlns:xlink="http://www.w3.org/1999/xlink" ext-link-type="gen" xlink:href="KU586540" xlink:type="simple">KU586540</ext-link>
                </td></tr></tbody></table></table-wrap><fig id="F1" position="float" orientation="portrait"><label>Figure 1.</label><caption><p>Map of locations of <italic><tp:taxon-name><tp:taxon-name-part taxon-name-part-type="genus">Camaena</tp:taxon-name-part></tp:taxon-name></italic> species. <italic><tp:taxon-name><tp:taxon-name-part taxon-name-part-type="genus">Camaena</tp:taxon-name-part> <tp:taxon-name-part taxon-name-part-type="species">cicatricosa</tp:taxon-name-part></tp:taxon-name></italic>: <bold>A</bold> Nanning, Guangxi, China <bold>B</bold> Guiping, Guangxi, China <bold>C</bold> Yangchun, Guangdong, China <bold>D</bold> Gaoming, Canton, Guangdong, China <bold>E</bold> Yingde, Guangdong, China <bold>F</bold> Shantou, Guangdong, China. <italic><tp:taxon-name><tp:taxon-name-part taxon-name-part-type="genus">Camaena</tp:taxon-name-part> <tp:taxon-name-part taxon-name-part-type="species">obtecta</tp:taxon-name-part></tp:taxon-name></italic>: <bold>G</bold> Buhaitun, Jinxi, Guangxi, China <bold>H</bold> Longbang, Jingxi, Guangxi, China <bold>I</bold> Cao Bang, Vietnam (type locality). <italic><tp:taxon-name><tp:taxon-name-part taxon-name-part-type="genus">Camaena</tp:taxon-name-part> <tp:taxon-name-part taxon-name-part-type="species">inflata</tp:taxon-name-part></tp:taxon-name></italic>: <bold>J</bold> Qianlin park, Guiyang, Guizhou, China <bold>K</bold> Ziyun, Guiyang, Guizhou, China. <italic><tp:taxon-name><tp:taxon-name-part taxon-name-part-type="genus">Camaena</tp:taxon-name-part> <tp:taxon-name-part taxon-name-part-type="species">connectens</tp:taxon-name-part></tp:taxon-name></italic>: <bold>L</bold> Tianbao, Malipo, Yunnan, China <bold>M</bold> Ha Giang, Vietnam (type locality). <italic><tp:taxon-name><tp:taxon-name-part taxon-name-part-type="genus">Camaena</tp:taxon-name-part> <tp:taxon-name-part taxon-name-part-type="species">poyuensis</tp:taxon-name-part></tp:taxon-name></italic> sp. n.: <bold>N</bold> Poyue, Bama, Hechi, Guangxi, China (type locality). <italic><tp:taxon-name><tp:taxon-name-part taxon-name-part-type="genus">Camaena</tp:taxon-name-part> <tp:taxon-name-part taxon-name-part-type="species">seraphinica</tp:taxon-name-part></tp:taxon-name></italic>: <bold>O</bold> Dingan, Tianlin, Guangxi, China (type locality).</p></caption><graphic xmlns:xlink="http://www.w3.org/1999/xlink" xlink:href="zookeys-584-025-g001.jpg" position="float" orientation="portrait" xlink:type="simple" id="oo_86586.jpg"/></fig></tp:treatment-sec><ref-list><ref id="B40"><mixed-citation xmlns:xlink="http://www.w3.org/1999/xlink" xlink:type="simple">
          <person-group><name name-style="western"><surname>Pilsbry</surname><given-names>HA</given-names></name></person-group> (<year>1891</year>) <source>Manual of Conchology</source>. <series>Series 2</series>, <volume>vol.6</volume>. <publisher-name>Academy of Natural Sciences</publisher-name>, <publisher-loc>Philadelphia, USA</publisher-loc>, <size units="page">308 pp</size>.</mixed-citation></ref><ref id="B21"><mixed-citation xmlns:xlink="http://www.w3.org/1999/xlink" xlink:type="simple">
          <person-group><name name-style="western"><surname>Fischer</surname><given-names>H</given-names></name><name name-style="western"><surname>Dautzenberg</surname><given-names>P</given-names></name></person-group> (<year>1904</year>) <article-title>Catalogue des Mollusques terrestres et fluviatiles de l’Indo-Chine orientale cites jusqu’à ce jour.</article-title> <source>Mission Pavie, Etudes diverses</source> <volume>3</volume>: <fpage>390</fpage>–<lpage>442</lpage>.</mixed-citation></ref><ref id="B15"><mixed-citation xmlns:xlink="http://www.w3.org/1999/xlink" xlink:type="simple">
          <person-group><name name-style="western"><surname>Dautzenberg</surname><given-names>PH</given-names></name><name name-style="western"><surname>Fischer</surname><given-names>H</given-names></name></person-group> (<year>1906</year>) <article-title>Liste de mollusques récoltés par M. H. Mansuy en Indo-chine et au Yunnan, et description d’espèces nouvelles.</article-title> <source>Journal de Conchylogie, Paris</source> <volume>53</volume>: <fpage>343</fpage>–<lpage>471</lpage>.</mixed-citation></ref><ref id="B16"><mixed-citation xmlns:xlink="http://www.w3.org/1999/xlink" xlink:type="simple">
          <person-group><name name-style="western"><surname>Dautzenberg</surname><given-names>PH</given-names></name><name name-style="western"><surname>Fischer</surname><given-names>H</given-names></name></person-group> (<year>1908</year>) <article-title>Liste des mollusques récoltés par M. Mansuy en Indo-chine et description d’espèces nouvelles II.</article-title> <source>Journal de Conchylogie</source>, <publisher-loc>Paris</publisher-loc> <volume>56</volume>: <fpage>169</fpage>–<lpage>217</lpage>.</mixed-citation></ref><ref id="B56"><mixed-citation xmlns:xlink="http://www.w3.org/1999/xlink" xlink:type="simple">
          <person-group><name name-style="western"><surname>Yen</surname><given-names>TC</given-names></name></person-group> (<year>1939</year>) <article-title>Die chinesischen land-und Süßwasser-Gastropoden des Natur-Museums Senckenberg.</article-title> <source>Abhandlungen der Senckenbergischen Naturforschenden Gesellschaft</source> <volume>444</volume>: <fpage>1</fpage>–<lpage>235</lpage>.</mixed-citation></ref><ref id="B59"><mixed-citation xmlns:xlink="http://www.w3.org/1999/xlink" xlink:type="simple">
          <person-group><name name-style="western"><surname>Zilch</surname><given-names>A</given-names></name></person-group> (<year>1964</year>) <article-title>Die Typen und Typoid des Natur-Museums Senckenberg, 29: <tp:taxon-name><tp:taxon-name-part taxon-name-part-type="phylum">Mollusca</tp:taxon-name-part></tp:taxon-name>, <tp:taxon-name><tp:taxon-name-part taxon-name-part-type="family">Camaenidae</tp:taxon-name-part></tp:taxon-name> (3).</article-title> <source>Archiv für Molluskenkunde</source> <volume>93</volume>: <fpage>243</fpage>–<lpage>262</lpage>.</mixed-citation></ref><ref id="B45"><mixed-citation xmlns:xlink="http://www.w3.org/1999/xlink" xlink:type="simple">
          <person-group><name name-style="western"><surname>Schileyko</surname><given-names>AA</given-names></name></person-group> (<year>2011</year>) <article-title>Check-list of land pulmonate molluscs of Vietnam (<tp:taxon-name><tp:taxon-name-part taxon-name-part-type="class">Gastropoda</tp:taxon-name-part></tp:taxon-name>: <tp:taxon-name><tp:taxon-name-part taxon-name-part-type="order">Stylommatophora</tp:taxon-name-part></tp:taxon-name>).</article-title> <source>Ruthenica</source> <volume>21</volume>: <fpage>1</fpage>–<lpage>68</lpage>.</mixed-citation></ref><ref id="B57"><mixed-citation xmlns:xlink="http://www.w3.org/1999/xlink" xlink:type="simple">
          <person-group><name name-style="western"><surname>Zhang</surname><given-names>L</given-names></name></person-group> (<year>2008</year>) <source>Researches on the individual development and isozyme of <italic><tp:taxon-name><tp:taxon-name-part taxon-name-part-type="genus">Camaena</tp:taxon-name-part> <tp:taxon-name-part taxon-name-part-type="species">cicatricosa</tp:taxon-name-part></tp:taxon-name></italic></source>. <comment>MS Thesis</comment>, <publisher-name>Guizhou Normal University</publisher-name>, <publisher-loc>Guiyang, China</publisher-loc>.</mixed-citation></ref></ref-list></tp:taxon-treatment>
