# Supplementary material for: Revision of sinistral land snails of the genus Camaena (Stylommatophora, Camaenidae) from China based on morphological and molecular data, with description of a new species from Guangxi, China
Source: Zookeys. 2016 Apr 25;(584):25–48. doi: 10.3897/zookeys.584.7173 (PMC4857021; doi:10.3897/zookeys.584.7173)
Supplement: XML Treatment for Camaena connectens [file zookeys.584.7173-treatment5.xml]

<!DOCTYPE tp:taxon-treatment
  PUBLIC "-//TaxonX//DTD Taxonomic Treatment Publishing DTD v0 20100105//EN" "tax-treatment-NSO.dtd">
<tp:taxon-treatment xmlns:tp="http://www.plazi.org/taxpub"><tp:treatment-meta><kwd-group><label>Taxon classification</label><kwd><named-content content-type="kingdom">Animalia</named-content></kwd><kwd><named-content content-type="order">Stylommatophora</named-content></kwd><kwd><named-content content-type="family">Camaenidae</named-content></kwd></kwd-group><mixed-citation publication-type="journal"><person-group><name><surname>Ding</surname><given-names>Hong-Li</given-names></name><name><surname>Wang</surname><given-names>Pei</given-names></name><name><surname>Qian</surname><given-names>Zhou-Xing</given-names></name><name><surname>Lin</surname><given-names>Jun-Hong</given-names></name><name><surname>Zhou</surname><given-names>Wei-Chuan</given-names></name><name><surname>Hwang</surname><given-names>Chung-Chi</given-names></name><name><surname>Ai</surname><given-names>Hong-Mu</given-names></name></person-group><article-title>Revision of sinistral land snails of the genus <italic><tp:taxon-name><tp:taxon-name-part taxon-name-part-type="genus">Camaena</tp:taxon-name-part></tp:taxon-name></italic> (<tp:taxon-name><tp:taxon-name-part taxon-name-part-type="order">Stylommatophora</tp:taxon-name-part></tp:taxon-name>, <tp:taxon-name><tp:taxon-name-part taxon-name-part-type="family">Camaenidae</tp:taxon-name-part></tp:taxon-name>) from China based on morphological and molecular data, with description of a new species from Guangxi, China</article-title><source>Zookeys</source><day>25</day><month>4</month><year>2016</year><volume>2016</volume><issue>584</issue><fpage>25</fpage><lpage>48</lpage><pub-id pub-id-type="doi">10.3897/zookeys.584.7173</pub-id></mixed-citation></tp:treatment-meta><tp:nomenclature><tp:taxon-name>
              <tp:taxon-name-part taxon-name-part-type="genus">Camaena</tp:taxon-name-part>
              <tp:taxon-name-part taxon-name-part-type="species">connectens</tp:taxon-name-part>
            </tp:taxon-name><tp:taxon-authority>Dautzenberg &amp; Fischer, 1906</tp:taxon-authority><xref ref-type="fig" rid="F3">Figs 3D</xref><xref ref-type="fig" rid="F4">, 4D</xref><xref ref-type="table" rid="T3">, Table 4</xref><!--PageBreak--><tp:nomenclature-citation-list><tp:nomenclature-citation><tp:taxon-name><tp:taxon-name-part taxon-name-part-type="genus">Camaena</tp:taxon-name-part> <tp:taxon-name-part taxon-name-part-type="species">cicatricosa</tp:taxon-name-part></tp:taxon-name><comment> var. <tp:taxon-name><tp:taxon-name-part taxon-name-part-type="species">connectens</tp:taxon-name-part></tp:taxon-name> Dautzenberg and Fischer, 1906: 356.</comment></tp:nomenclature-citation><tp:nomenclature-citation><tp:taxon-name><tp:taxon-name-part taxon-name-part-type="genus">Camaena</tp:taxon-name-part> <tp:taxon-name-part taxon-name-part-type="species">cicatricosa</tp:taxon-name-part> <tp:taxon-name-part taxon-name-part-type="subspecies">connectens</tp:taxon-name-part></tp:taxon-name><comment>, <xref ref-type="bibr" rid="B45">Schileyko 2011</xref>.</comment></tp:nomenclature-citation></tp:nomenclature-citation-list></tp:nomenclature><tp:treatment-sec sec-type="Type locality"><title>Type locality.</title><p>Vietnam, Ha-Giang</p></tp:treatment-sec><tp:treatment-sec sec-type="material"><title>Material examined.</title><p>Type material. Syntype. <abbrev xmlns:xlink="http://www.w3.org/1999/xlink" xlink:title="Muséum National d’Histoire Naturelle, Paris, France" xlink:type="simple">MNHN</abbrev>-IM 2000-2020.</p><p>Additional material see Table <xref ref-type="table" rid="T3">4</xref>.</p><!--PageBreak--></tp:treatment-sec><tp:treatment-sec sec-type="Diagnosis"><title>Diagnosis.</title><p>Shell sinistral, large, thick, solid, depressed-globular, yellowish brown to brown, with obtuse apex and low dome-shaped spire; 5 1/2 rapidly increasing and slightly convex whorls, separated by shallow suture; body whorl expanded, weakly shouldered, slightly descending in front; periphery bluntly angulate in front of aperture, becoming round behind peristome. Surface with rough growth lines, spiral ribs, and apparent malleation. Aperture roundly lunate, white inside, with curved margin. Peristome white, expanded, reflected, thickened and glossy; columellar margin expanded. Inner lip thickly callous; basal lip curved, forming a smooth junction with oblique columellar lip. Umbilicus narrow, more than two-third of its area covered by reflected columellar lip. Hump beside umbilicus present. Color pattern of a few faint, wavy, reddish brown spiral bands of various thickness bands; subperipheral and subsutural bands much wider (Fig. <xref ref-type="fig" rid="F3">3D</xref>).</p><p>Penis swollen, slightly tapering distally, with a rounded bulge in correspondence of verge. Epiphallus thick, with long and thin penis retractor muscle. Flagellum long, thick basally, tapering distally. Vas deferens short and thin. Vagina short and swollen. Bursa copulatrix elongated-oval with long and thin pedunculus, expanded at basal half. Verge bluntly conic, with dense, deep longitudinal grooves. Inner penial wall supporting proximally transverse, short, weak, narrowly-spaced wrinkles surrounding verge, and distally longitudinal, prominent and widely spaced pilasters (Fig. <xref ref-type="fig" rid="F4">4D</xref>).</p></tp:treatment-sec><tp:treatment-sec sec-type="Distribution"><title>Distribution.</title><p>This species has previously been recorded from Ha Giang in northern Vietnam only. In addition, it is now recorded from Tianbao, Malipo, southeastern Yunnan, China, approximately 20 km northwest of Ha Giang (Fig. <xref ref-type="fig" rid="F1">1</xref>).</p></tp:treatment-sec><tp:treatment-sec sec-type="Ecology"><title>Ecology.</title><p>This species inhabits humid limestone forest and can not be found in farmland.</p></tp:treatment-sec><tp:treatment-sec sec-type="Comparative remarks"><title>Comparative remarks.</title><p>
              <italic><tp:taxon-name><tp:taxon-name-part taxon-name-part-type="genus">Camaena</tp:taxon-name-part> <tp:taxon-name-part taxon-name-part-type="species">connectens</tp:taxon-name-part></tp:taxon-name></italic> can be distinguished from other sinistral <italic><tp:taxon-name><tp:taxon-name-part taxon-name-part-type="genus">Camaena</tp:taxon-name-part></tp:taxon-name></italic> species by having a rougher surface, an almost covered umbilicus, fewer and faint spiral bands, a hump beside umbilicus, both transverse and longitudinal pilasters on inner penial wall, and a bluntly conic verge with longitudinal grooves. <italic><tp:taxon-name><tp:taxon-name-part taxon-name-part-type="genus">Camaena</tp:taxon-name-part> <tp:taxon-name-part taxon-name-part-type="species">hahni</tp:taxon-name-part> <tp:taxon-name-part taxon-name-part-type="subspecies">broti</tp:taxon-name-part></tp:taxon-name></italic> (Dautzenberg &amp; d’Hamonville, 1887) resemble <italic><tp:taxon-name><tp:taxon-name-part taxon-name-part-type="genus">Camaena</tp:taxon-name-part> <tp:taxon-name-part taxon-name-part-type="species">connectens</tp:taxon-name-part></tp:taxon-name></italic> in having a sinistral shell with rough surface, but the former has a nearly opened umbilicus, and carinate periphery. <italic><tp:taxon-name><tp:taxon-name-part taxon-name-part-type="genus">Camaena</tp:taxon-name-part> <tp:taxon-name-part taxon-name-part-type="species">connectens</tp:taxon-name-part></tp:taxon-name></italic> differs from <italic><tp:taxon-name><tp:taxon-name-part taxon-name-part-type="genus">Camaena</tp:taxon-name-part> <tp:taxon-name-part taxon-name-part-type="species">cicatricosa</tp:taxon-name-part></tp:taxon-name></italic> in having a larger shell, a narrower umbilicus, a hump beside umbilicus, and both transverse and longitudinal wrinkles on inner penial wall. This species can be distinguished from <italic><tp:taxon-name><tp:taxon-name-part taxon-name-part-type="genus">Camaena</tp:taxon-name-part> <tp:taxon-name-part taxon-name-part-type="species">obtecta</tp:taxon-name-part></tp:taxon-name></italic> by having a larger shell, a wider umbilicus, a curved basal lip, and both transverse and longitudinal wrinkles on inner penial wall. This taxon is raised to species rank because of the well-differentiation of molecular and morphological characters.</p></tp:treatment-sec><tp:treatment-sec><!--Section generated to contain objects referenced in tp:taxon-treatment.--><fig id="F3" position="float" orientation="portrait"><label>Figure 3.</label><caption><p>Shells of sinistral Chinese species of <italic><tp:taxon-name><tp:taxon-name-part taxon-name-part-type="genus">Camaena</tp:taxon-name-part></tp:taxon-name></italic>. <bold>A</bold> <italic><tp:taxon-name><tp:taxon-name-part taxon-name-part-type="genus">Camaena</tp:taxon-name-part> <tp:taxon-name-part taxon-name-part-type="species">cicatricosa</tp:taxon-name-part></tp:taxon-name></italic> (<abbrev xmlns:xlink="http://www.w3.org/1999/xlink" xlink:title="Fujian Entry-Exit Inspection &amp; Quarantine Bureau, Fuzhou, Fujian, China" xlink:type="simple">FJIQBC</abbrev> 18483, Guiping, Guangxi, China) <bold>B</bold> <italic><tp:taxon-name><tp:taxon-name-part taxon-name-part-type="genus">Camaena</tp:taxon-name-part> <tp:taxon-name-part taxon-name-part-type="species">obtecta</tp:taxon-name-part></tp:taxon-name></italic> (<abbrev xmlns:xlink="http://www.w3.org/1999/xlink" xlink:title="Fujian Entry-Exit Inspection &amp; Quarantine Bureau, Fuzhou, Fujian, China" xlink:type="simple">FJIQBC</abbrev> 18743, Longbang, Jingxi, Guangxi, China) <bold>C</bold> <italic><tp:taxon-name><tp:taxon-name-part taxon-name-part-type="genus">Camaena</tp:taxon-name-part> <tp:taxon-name-part taxon-name-part-type="species">inflata</tp:taxon-name-part></tp:taxon-name></italic> (<abbrev xmlns:xlink="http://www.w3.org/1999/xlink" xlink:title="Fujian Entry-Exit Inspection &amp; Quarantine Bureau, Fuzhou, Fujian, China" xlink:type="simple">FJIQBC</abbrev> 18782, Qianlin park, Guiyang, Guizhou, China) <bold>D</bold> <italic><tp:taxon-name><tp:taxon-name-part taxon-name-part-type="genus">Camaena</tp:taxon-name-part> <tp:taxon-name-part taxon-name-part-type="species">connectens</tp:taxon-name-part></tp:taxon-name></italic> (<abbrev xmlns:xlink="http://www.w3.org/1999/xlink" xlink:title="Fujian Entry-Exit Inspection &amp; Quarantine Bureau, Fuzhou, Fujian, China" xlink:type="simple">FJIQBC</abbrev> 18826, Tianbao, Malipo, Yunnan, China) <bold>E</bold> <italic><tp:taxon-name><tp:taxon-name-part taxon-name-part-type="genus">Camaena</tp:taxon-name-part> <tp:taxon-name-part taxon-name-part-type="species">seraphinica</tp:taxon-name-part></tp:taxon-name></italic> (syntype, <named-content xmlns:xlink="http://www.w3.org/1999/xlink" content-type="dwc:institutional_code" xlink:type="simple">IZCAS</named-content> HMT-0001a; Dingan, Tianlin, Guangxi, China). Red circle indicates a hump beside the umbilicus. Scale = 10 mm.</p></caption><graphic xmlns:xlink="http://www.w3.org/1999/xlink" xlink:href="zookeys-584-025-g003.jpg" position="float" orientation="portrait" xlink:type="simple" id="oo_86588.jpg"/></fig><fig id="F4" position="float" orientation="portrait"><label>Figure 4.</label><caption><p>Reproductive system of sinistral Chinese sinistral species of <italic><tp:taxon-name><tp:taxon-name-part taxon-name-part-type="genus">Camaena</tp:taxon-name-part></tp:taxon-name></italic>. <bold>A</bold> <italic><tp:taxon-name><tp:taxon-name-part taxon-name-part-type="genus">Camaena</tp:taxon-name-part> <tp:taxon-name-part taxon-name-part-type="species">cicatricosa</tp:taxon-name-part></tp:taxon-name></italic> (<abbrev xmlns:xlink="http://www.w3.org/1999/xlink" xlink:title="Fujian Entry-Exit Inspection &amp; Quarantine Bureau, Fuzhou, Fujian, China" xlink:type="simple">FJIQBC</abbrev> 18483, Guiping, Guangxi, China) <bold>B</bold> <italic><tp:taxon-name><tp:taxon-name-part taxon-name-part-type="genus">Camaena</tp:taxon-name-part> <tp:taxon-name-part taxon-name-part-type="species">obtecta</tp:taxon-name-part></tp:taxon-name></italic> (<abbrev xmlns:xlink="http://www.w3.org/1999/xlink" xlink:title="Fujian Entry-Exit Inspection &amp; Quarantine Bureau, Fuzhou, Fujian, China" xlink:type="simple">FJIQBC</abbrev> 18743, Longbang, Jinxi, Guangxi, China) <bold>C</bold> <italic><tp:taxon-name><tp:taxon-name-part taxon-name-part-type="genus">Camaena</tp:taxon-name-part> <tp:taxon-name-part taxon-name-part-type="species">inflata</tp:taxon-name-part></tp:taxon-name></italic> (<abbrev xmlns:xlink="http://www.w3.org/1999/xlink" xlink:title="Fujian Entry-Exit Inspection &amp; Quarantine Bureau, Fuzhou, Fujian, China" xlink:type="simple">FJIQBC</abbrev> 18797, Qianlin park, Guiyang, Guizhou, China) <bold>D</bold> <italic><tp:taxon-name><tp:taxon-name-part taxon-name-part-type="genus">Camaena</tp:taxon-name-part> <tp:taxon-name-part taxon-name-part-type="species">connectens</tp:taxon-name-part></tp:taxon-name></italic> (<abbrev xmlns:xlink="http://www.w3.org/1999/xlink" xlink:title="Fujian Entry-Exit Inspection &amp; Quarantine Bureau, Fuzhou, Fujian, China" xlink:type="simple">FJIQBC</abbrev> 18832, Tianbao, Malipo, Yunnan, China) <bold>E</bold> <italic><tp:taxon-name><tp:taxon-name-part taxon-name-part-type="genus">Camaena</tp:taxon-name-part> <tp:taxon-name-part taxon-name-part-type="species">poyuensis</tp:taxon-name-part></tp:taxon-name></italic> sp. n. (<abbrev xmlns:xlink="http://www.w3.org/1999/xlink" xlink:title="Fujian Entry-Exit Inspection &amp; Quarantine Bureau, Fuzhou, Fujian, China" xlink:type="simple">FJIQBC</abbrev> 18484, Poyue, Bama, Guangxi, China). Abbreviations: V, verge; AG, albumen gland; BC, bursa copulatrix; E, epiphallus; F, flagellum; HD, hermaphroditic duct; P, penis; PR, penis retractor muscle; PBC, pedunculus of bursa copulatrix; VD, vas deferens.</p></caption><graphic xmlns:xlink="http://www.w3.org/1999/xlink" xlink:href="zookeys-584-025-g004.jpg" position="float" orientation="portrait" xlink:type="simple" id="oo_86589.jpg"/></fig><table-wrap id="T3" position="float" orientation="portrait"><label>Table 4.</label><caption><p>Measurements of shells (mm). Localities are all in China otherwise noted. <bold>n</bold> sample size <bold>SH</bold> shell height <bold>SW</bold> shell width <bold>AH</bold> aperture height <bold>AW</bold> aperture width.</p></caption><table id="TID0EIBAI" rules="all"><tbody><tr><th rowspan="1" colspan="1">Species / Locality</th><th rowspan="1" colspan="1">Voucher</th><th rowspan="1" colspan="1">
                      SH
                    </th><th rowspan="1" colspan="1">SW</th><th rowspan="1" colspan="1">SW/SH</th><th rowspan="1" colspan="1">
                      AH
                    </th><th rowspan="1" colspan="1">AW</th><th rowspan="1" colspan="1">AW/AH</th></tr><tr><td rowspan="1" colspan="8">
              <bold><italic><tp:taxon-name><tp:taxon-name-part taxon-name-part-type="genus">Camaena</tp:taxon-name-part> <tp:taxon-name-part taxon-name-part-type="species">cicatricosa</tp:taxon-name-part></tp:taxon-name></italic></bold>
            </td></tr><tr><td rowspan="2" colspan="1">Guiping, Guangxi</td><td rowspan="2" colspan="1">
                      <abbrev xmlns:xlink="http://www.w3.org/1999/xlink" xlink:title="Fujian Entry-Exit Inspection &amp; Quarantine Bureau, Fuzhou, Fujian, China" xlink:type="simple">FJIQBC</abbrev> 18503–18542<break/> (n = 40)</td><td rowspan="1" colspan="1">21.26–32.86</td><td rowspan="1" colspan="1">35.00–42.64</td><td rowspan="1" colspan="1">1.28–1.65</td><td rowspan="1" colspan="1">16.68–21.44</td><td rowspan="1" colspan="1">21.26–27.40</td><td rowspan="1" colspan="1">1.18–1.34</td></tr><tr><td rowspan="1" colspan="1">(27.61±3.17)</td><td rowspan="1" colspan="1">(39.50±2.21)</td><td rowspan="1" colspan="1">(1.44±0.11)</td><td rowspan="1" colspan="1">(19.53±1.33)</td><td rowspan="1" colspan="1">(24.36±1.74)</td><td rowspan="1" colspan="1">(1.25±0.04)</td></tr><tr><td rowspan="2" colspan="1">Yingde, Guangdong</td><td rowspan="2" colspan="1">
                      <abbrev xmlns:xlink="http://www.w3.org/1999/xlink" xlink:title="Fujian Entry-Exit Inspection &amp; Quarantine Bureau, Fuzhou, Fujian, China" xlink:type="simple">FJIQBC</abbrev> 18543–18616<break/> (n = 74)</td><td rowspan="1" colspan="1">26.78–36.00</td><td rowspan="1" colspan="1">39.10–48.74</td><td rowspan="1" colspan="1">1.35–1.56</td><td rowspan="1" colspan="1">19.62–24.92</td><td rowspan="1" colspan="1">22.10–22.90</td><td rowspan="1" colspan="1">1.05–1.26</td></tr><tr><td rowspan="1" colspan="1">(28.66±2.45)</td><td rowspan="1" colspan="1">(41.87±2.83)</td><td rowspan="1" colspan="1">(1.46±0.05)</td><td rowspan="1" colspan="1">(21.28±0.05)</td><td rowspan="1" colspan="1">(24.94±2.30)</td><td rowspan="1" colspan="1">(1.17±0.06)</td></tr><tr><td rowspan="2" colspan="1">Gaoming, Guangdong</td><td rowspan="2" colspan="1">
                      <abbrev xmlns:xlink="http://www.w3.org/1999/xlink" xlink:title="Fujian Entry-Exit Inspection &amp; Quarantine Bureau, Fuzhou, Fujian, China" xlink:type="simple">FJIQBC</abbrev> 18617–18640<break/> (n = 24)</td><td rowspan="1" colspan="1">26.48–33.30</td><td rowspan="1" colspan="1">38.20–44.84</td><td rowspan="1" colspan="1">1.31–1.56</td><td rowspan="1" colspan="1">19.20–21.56</td><td rowspan="1" colspan="1">24.64–29.60</td><td rowspan="1" colspan="1">1.23–1.37</td></tr><tr><td rowspan="1" colspan="1">(30.53±2.45)</td><td rowspan="1" colspan="1">(41.40±2.19)</td><td rowspan="1" colspan="1">(1.43±0.22)</td><td rowspan="1" colspan="1">(20.61±0.09)</td><td rowspan="1" colspan="1">(27.1±0.17)</td><td rowspan="1" colspan="1">(1.32±0.05)</td></tr><tr><td rowspan="2" colspan="1">Nanning, Guangxi</td><td rowspan="2" colspan="1">
                      <abbrev xmlns:xlink="http://www.w3.org/1999/xlink" xlink:title="Fujian Entry-Exit Inspection &amp; Quarantine Bureau, Fuzhou, Fujian, China" xlink:type="simple">FJIQBC</abbrev> 18641–18670<break/> (n = 30)</td><td rowspan="1" colspan="1">22.10–30.00</td><td rowspan="1" colspan="1">36.26–43.76</td><td rowspan="1" colspan="1">1.43–1.64</td><td rowspan="1" colspan="1">18.08–21.88</td><td rowspan="1" colspan="1">22.00–18.64</td><td rowspan="1" colspan="1">1.19–1.32</td></tr><tr><td rowspan="1" colspan="1">(26.59±2.12)</td><td rowspan="1" colspan="1">(40.95±2.24)</td><td rowspan="1" colspan="1">(1.54±0.07)</td><td rowspan="1" colspan="1">(20.31±1.13)</td><td rowspan="1" colspan="1">(25.48±1.73)</td><td rowspan="1" colspan="1">(1.26±0.04)</td></tr><tr><td rowspan="2" colspan="1">Yangchun, Guangdong</td><td rowspan="2" colspan="1">
                      <abbrev xmlns:xlink="http://www.w3.org/1999/xlink" xlink:title="Fujian Entry-Exit Inspection &amp; Quarantine Bureau, Fuzhou, Fujian, China" xlink:type="simple">FJIQBC</abbrev> 18671–18710<break/> (n = 40)</td><td rowspan="1" colspan="1">23.44–30.00</td><td rowspan="1" colspan="1">33.76–44.26</td><td rowspan="1" colspan="1">1.20–1.52</td><td rowspan="1" colspan="1">15.86–21.66</td><td rowspan="1" colspan="1">19.42–27.06</td><td rowspan="1" colspan="1">1.11–1.25</td></tr><tr><td rowspan="1" colspan="1">(27.00±1.94)</td><td rowspan="1" colspan="1">(37.76±3.10)</td><td rowspan="1" colspan="1">(1.40±0.10)</td><td rowspan="1" colspan="1">(18.45±1.61)</td><td rowspan="1" colspan="1">(22.07±1.96)</td><td rowspan="1" colspan="1">(1.20±0.04)</td></tr><tr><td rowspan="2" colspan="1">Shantou, Guangdong</td><td rowspan="2" colspan="1">
                      <abbrev xmlns:xlink="http://www.w3.org/1999/xlink" xlink:title="Fujian Entry-Exit Inspection &amp; Quarantine Bureau, Fuzhou, Fujian, China" xlink:type="simple">FJIQBC</abbrev> 18711–18742<break/> (n = 32)</td><td rowspan="1" colspan="1">23.40–27.26</td><td rowspan="1" colspan="1">35.44–39.64</td><td rowspan="1" colspan="1">1.44–1.57</td><td rowspan="1" colspan="1">17.64–19.36</td><td rowspan="1" colspan="1">21.18–24.14</td><td rowspan="1" colspan="1">1.19–1.29</td></tr><tr><td rowspan="1" colspan="1">(25.07±1.44)</td><td rowspan="1" colspan="1">(37.58±1.53)</td><td rowspan="1" colspan="1">(1.50±0.05)</td><td rowspan="1" colspan="1">(18.61±0.61)</td><td rowspan="1" colspan="1">(22.89±1.04)</td><td rowspan="1" colspan="1">(1.23±0.04)</td></tr><tr><td rowspan="1" colspan="8">
              <bold><italic><tp:taxon-name><tp:taxon-name-part taxon-name-part-type="genus">Camaena</tp:taxon-name-part> <tp:taxon-name-part taxon-name-part-type="species">obtecta</tp:taxon-name-part></tp:taxon-name></italic></bold>
            </td></tr><tr><td rowspan="2" colspan="1">Longbang, Guangxi</td><td rowspan="2" colspan="1">
                      <abbrev xmlns:xlink="http://www.w3.org/1999/xlink" xlink:title="Fujian Entry-Exit Inspection &amp; Quarantine Bureau, Fuzhou, Fujian, China" xlink:type="simple">FJIQBC</abbrev> 18743–18764<break/> (n = 22)</td><td rowspan="1" colspan="1">35.76–44.10</td><td rowspan="1" colspan="1">53.20–61.74</td><td rowspan="1" colspan="1">1.33–1.57</td><td rowspan="1" colspan="1">26.70–32.26</td><td rowspan="1" colspan="1">33.28–38.80</td><td rowspan="1" colspan="1">1.15–1.29</td></tr><tr><td rowspan="1" colspan="1">(39.46±2.22)</td><td rowspan="1" colspan="1">(57.93±2.53)</td><td rowspan="1" colspan="1">(1.47±0.07)</td><td rowspan="1" colspan="1">(29.64±1.70)</td><td rowspan="1" colspan="1">(35.54±1.51)</td><td rowspan="1" colspan="1">(1.19±0.04)</td></tr><tr><td rowspan="2" colspan="1">Buhaitun, Guangxi</td><td rowspan="2" colspan="1">
                      <abbrev xmlns:xlink="http://www.w3.org/1999/xlink" xlink:title="Fujian Entry-Exit Inspection &amp; Quarantine Bureau, Fuzhou, Fujian, China" xlink:type="simple">FJIQBC</abbrev> 18765–18781<break/> (n = 17)</td><td rowspan="1" colspan="1">32.56–40.70</td><td rowspan="1" colspan="1">51.64–59.86</td><td rowspan="1" colspan="1">1.40–1.59</td><td rowspan="1" colspan="1">23.74–30.08</td><td rowspan="1" colspan="1">31.54–38.90</td><td rowspan="1" colspan="1">1.27–1.37</td></tr><tr><td rowspan="1" colspan="1">(36.90±2.72)</td><td rowspan="1" colspan="1">(55.88±2.77)</td><td rowspan="1" colspan="1">(1.52±0.06)</td><td rowspan="1" colspan="1">(27.12±1.73)</td><td rowspan="1" colspan="1">(36.10±2.48)</td><td rowspan="1" colspan="1">(1.33±0.03)</td></tr><tr><td rowspan="1" colspan="8">
              <bold><italic><tp:taxon-name><tp:taxon-name-part taxon-name-part-type="genus">Camaena</tp:taxon-name-part> <tp:taxon-name-part taxon-name-part-type="species">inflata</tp:taxon-name-part></tp:taxon-name></italic></bold>
            </td></tr><tr><td rowspan="2" colspan="1">Guiyang, Guizhou</td><td rowspan="2" colspan="1">
                      <abbrev xmlns:xlink="http://www.w3.org/1999/xlink" xlink:title="Fujian Entry-Exit Inspection &amp; Quarantine Bureau, Fuzhou, Fujian, China" xlink:type="simple">FJIQBC</abbrev> 18782–18813<break/> (n = 32)</td><td rowspan="1" colspan="1">25.90–38.60</td><td rowspan="1" colspan="1">38.40–46.08</td><td rowspan="1" colspan="1">1.19–1.55</td><td rowspan="1" colspan="1">20.28–23.02</td><td rowspan="1" colspan="1">22.00–38.24</td><td rowspan="1" colspan="1">1.09–1.66</td></tr><tr><td rowspan="1" colspan="1">(29.97±3.31)</td><td rowspan="1" colspan="1">(42.87±2.18)</td><td rowspan="1" colspan="1">(1.44±0.10)</td><td rowspan="1" colspan="1">(21.39±0.80)</td><td rowspan="1" colspan="1">(26.50±0.40)</td><td rowspan="1" colspan="1">(1.24±0.14)</td></tr><tr><td rowspan="2" colspan="1">Ziyun, Guizhou</td><td rowspan="2" colspan="1">
                      <abbrev xmlns:xlink="http://www.w3.org/1999/xlink" xlink:title="Fujian Entry-Exit Inspection &amp; Quarantine Bureau, Fuzhou, Fujian, China" xlink:type="simple">FJIQBC</abbrev> 18814–18825<break/> (n = 12)</td><td rowspan="1" colspan="1">31.66–40.40</td><td rowspan="1" colspan="1">48.52–56.66</td><td rowspan="1" colspan="1">1.40–1.55</td><td rowspan="1" colspan="1">21.74–28.62</td><td rowspan="1" colspan="1">27.50–33.20</td><td rowspan="1" colspan="1">1.11–1.32</td></tr><tr><td rowspan="1" colspan="1">(35.43±3.08)</td><td rowspan="1" colspan="1">(52.15±2.96)</td><td rowspan="1" colspan="1">(1.48±0.06)</td><td rowspan="1" colspan="1">(25.08±2.43)</td><td rowspan="1" colspan="1">(30.43±1.88)</td><td rowspan="1" colspan="1">(1.22±0.70)</td></tr><tr><td rowspan="1" colspan="8">
              <bold><italic><tp:taxon-name><tp:taxon-name-part taxon-name-part-type="genus">Camaena</tp:taxon-name-part> <tp:taxon-name-part taxon-name-part-type="species">connectens</tp:taxon-name-part></tp:taxon-name></italic></bold>
            </td></tr><tr><td rowspan="2" colspan="1">Tianbao, Malipo, yunnan</td><td rowspan="2" colspan="1">
                      <abbrev xmlns:xlink="http://www.w3.org/1999/xlink" xlink:title="Fujian Entry-Exit Inspection &amp; Quarantine Bureau, Fuzhou, Fujian, China" xlink:type="simple">FJIQBC</abbrev> 18826–18835<break/> (n = 10)</td><td rowspan="1" colspan="1">30.40–37.44</td><td rowspan="1" colspan="1">48.18–55.26</td><td rowspan="1" colspan="1">1.37–1.59</td><td rowspan="1" colspan="1">22.08–27.80</td><td rowspan="1" colspan="1">29.20–34.10</td><td rowspan="1" colspan="1">1.23–1.32</td></tr><tr><td rowspan="1" colspan="1">(34.47±2.69)</td><td rowspan="1" colspan="1">(51.61±2.35)</td><td rowspan="1" colspan="1">(1.50±0.08)</td><td rowspan="1" colspan="1">(24.37±1.86)</td><td rowspan="1" colspan="1">(31.14±1.65)</td><td rowspan="1" colspan="1">(1.28±0.40)</td></tr><tr><td rowspan="1" colspan="8">
              <bold><italic><tp:taxon-name><tp:taxon-name-part taxon-name-part-type="genus">Camaena</tp:taxon-name-part> <tp:taxon-name-part taxon-name-part-type="species">poyuensis</tp:taxon-name-part></tp:taxon-name></italic> sp. n.</bold>
            </td></tr><tr><td rowspan="3" colspan="1">Poyue town, Bama, Hechi, Guangxi</td><td rowspan="1" colspan="1">Holotype <abbrev xmlns:xlink="http://www.w3.org/1999/xlink" xlink:title="Fujian Entry-Exit Inspection &amp; Quarantine Bureau, Fuzhou, Fujian, China" xlink:type="simple">FJIQBC</abbrev> 18484</td><td rowspan="1" colspan="1">38.08</td><td rowspan="1" colspan="1">56.08</td><td rowspan="1" colspan="1">1.47</td><td rowspan="1" colspan="1">27.92</td><td rowspan="1" colspan="1">34.72</td><td rowspan="1" colspan="1">1.24</td></tr><tr><td rowspan="2" colspan="1">Paratypes <abbrev xmlns:xlink="http://www.w3.org/1999/xlink" xlink:title="Fujian Entry-Exit Inspection &amp; Quarantine Bureau, Fuzhou, Fujian, China" xlink:type="simple">FJIQBC</abbrev> 18485–18486, 18489–18502 (n = 16)</td><td rowspan="1" colspan="1">34.12–41.00</td><td rowspan="1" colspan="1">52.50–58.74</td><td rowspan="1" colspan="1">1.43–1.63</td><td rowspan="1" colspan="1">23.32–29.00</td><td rowspan="1" colspan="1">32.00–37.06</td><td rowspan="1" colspan="1">1.21–1.38</td></tr><tr><td rowspan="1" colspan="1">(37.02±2.22)</td><td rowspan="1" colspan="1">(55.82±1.74)</td><td rowspan="1" colspan="1">(1.51±0.06)</td><td rowspan="1" colspan="1">(27.09±1.65)</td><td rowspan="1" colspan="1">(34.88±1.32)</td><td rowspan="1" colspan="1">(1.29±0.05)</td></tr></tbody></table><table-wrap-foot><fn><p>note: Coordinates and collection date see Table <xref ref-type="table" rid="T2">2</xref>.</p></fn></table-wrap-foot></table-wrap><table-wrap id="T2" position="float" orientation="portrait"><label>Table 2.</label><caption><p>Sampling information and GenBank accession numbers. Localities are all in China otherwise noted.</p></caption><table id="TID0EAKBG" rules="all"><tbody><tr><th rowspan="1" colspan="1">Species / Locality</th><th rowspan="1" colspan="1">Coordinates</th><th rowspan="1" colspan="1">Collection date</th><th rowspan="1" colspan="1">
                  <abbrev xmlns:xlink="http://www.w3.org/1999/xlink" xlink:title="cytochrome c oxidase subunit 1" xlink:type="simple">COI</abbrev>
                </th><th rowspan="1" colspan="1">16S</th><th rowspan="1" colspan="1">
                  <abbrev xmlns:xlink="http://www.w3.org/1999/xlink" xlink:title="internal transcribed spacer 2" xlink:type="simple">ITS2</abbrev>
                </th></tr><tr><td rowspan="1" colspan="6">
              <bold><italic><tp:taxon-name><tp:taxon-name-part taxon-name-part-type="genus">Camaena</tp:taxon-name-part> <tp:taxon-name-part taxon-name-part-type="species">cicatricosa</tp:taxon-name-part></tp:taxon-name></italic></bold>
            </td></tr><tr><td rowspan="1" colspan="1">Guiping, Guangxi</td><td rowspan="1" colspan="1">
              <named-content xmlns:xlink="http://www.w3.org/1999/xlink" content-type="dwc:verbatimCoordinates" xlink:type="simple"><named-content content-type="geo-json" specific-use="{&#34;type&#34;:&#34;Point&#34;,&#34;coordinates&#34;:[110.062222,23.399444]}" xlink:type="simple">23°23'58"N; 110°03'44"E</named-content></named-content>
            </td><td rowspan="1" colspan="1">2013.11.02</td><td rowspan="1" colspan="1">
                  <ext-link xmlns:xlink="http://www.w3.org/1999/xlink" ext-link-type="gen" xlink:href="KU061276" xlink:type="simple">KU061276</ext-link>
                  <break/> <ext-link xmlns:xlink="http://www.w3.org/1999/xlink" ext-link-type="gen" xlink:href="KU061277" xlink:type="simple">KU061277</ext-link><break/> <ext-link xmlns:xlink="http://www.w3.org/1999/xlink" ext-link-type="gen" xlink:href="KU586516" xlink:type="simple">KU586516</ext-link></td><td rowspan="1" colspan="1">
                  <ext-link xmlns:xlink="http://www.w3.org/1999/xlink" ext-link-type="gen" xlink:href="KU586474" xlink:type="simple">KU586474</ext-link>
                  <break/> <ext-link xmlns:xlink="http://www.w3.org/1999/xlink" ext-link-type="gen" xlink:href="KU586475" xlink:type="simple">KU586475</ext-link><break/> <ext-link xmlns:xlink="http://www.w3.org/1999/xlink" ext-link-type="gen" xlink:href="KU586476" xlink:type="simple">KU586476</ext-link></td><td rowspan="1" colspan="1">
                  <ext-link xmlns:xlink="http://www.w3.org/1999/xlink" ext-link-type="gen" xlink:href="KU586555" xlink:type="simple">KU586555</ext-link>
                  <break/> <ext-link xmlns:xlink="http://www.w3.org/1999/xlink" ext-link-type="gen" xlink:href="KU586556" xlink:type="simple">KU586556</ext-link><break/> <ext-link xmlns:xlink="http://www.w3.org/1999/xlink" ext-link-type="gen" xlink:href="KU586557" xlink:type="simple">KU586557</ext-link></td></tr><tr><td rowspan="1" colspan="1">Yingde, Guangdong</td><td rowspan="1" colspan="1">
              <named-content xmlns:xlink="http://www.w3.org/1999/xlink" content-type="dwc:verbatimCoordinates" xlink:type="simple"><named-content content-type="geo-json" specific-use="{&#34;type&#34;:&#34;Point&#34;,&#34;coordinates&#34;:[113.401667,24.162222]}" xlink:type="simple">24°09'44"N; 113°24'06"E</named-content></named-content>
            </td><td rowspan="1" colspan="1">2014.09.17</td><td rowspan="1" colspan="1">
                  <ext-link xmlns:xlink="http://www.w3.org/1999/xlink" ext-link-type="gen" xlink:href="KU586533" xlink:type="simple">KU586533</ext-link>
                  <break/> <ext-link xmlns:xlink="http://www.w3.org/1999/xlink" ext-link-type="gen" xlink:href="KU586534" xlink:type="simple">KU586534</ext-link><break/> <ext-link xmlns:xlink="http://www.w3.org/1999/xlink" ext-link-type="gen" xlink:href="KU586535" xlink:type="simple">KU586535</ext-link></td><td rowspan="1" colspan="1">
                  <ext-link xmlns:xlink="http://www.w3.org/1999/xlink" ext-link-type="gen" xlink:href="KU586495" xlink:type="simple">KU586495</ext-link>
                  <break/> <ext-link xmlns:xlink="http://www.w3.org/1999/xlink" ext-link-type="gen" xlink:href="KU586496" xlink:type="simple">KU586496</ext-link><break/> <ext-link xmlns:xlink="http://www.w3.org/1999/xlink" ext-link-type="gen" xlink:href="KU586497" xlink:type="simple">KU586497</ext-link></td><td rowspan="1" colspan="1">
                  <ext-link xmlns:xlink="http://www.w3.org/1999/xlink" ext-link-type="gen" xlink:href="KU586576" xlink:type="simple">KU586576</ext-link>
                  <break/> <ext-link xmlns:xlink="http://www.w3.org/1999/xlink" ext-link-type="gen" xlink:href="KU586577" xlink:type="simple">KU586577</ext-link><break/> <ext-link xmlns:xlink="http://www.w3.org/1999/xlink" ext-link-type="gen" xlink:href="KU586578" xlink:type="simple">KU586578</ext-link></td></tr><tr><td rowspan="1" colspan="1">Gaoming, Guangdong</td><td rowspan="1" colspan="1">
              <named-content xmlns:xlink="http://www.w3.org/1999/xlink" content-type="dwc:verbatimCoordinates" xlink:type="simple"><named-content content-type="geo-json" specific-use="{&#34;type&#34;:&#34;Point&#34;,&#34;coordinates&#34;:[112.883889,22.902222]}" xlink:type="simple">22°54'8"N; 112°53'2"E</named-content></named-content>
            </td><td rowspan="1" colspan="1">2009.10.22</td><td rowspan="1" colspan="1">
                  <ext-link xmlns:xlink="http://www.w3.org/1999/xlink" ext-link-type="gen" xlink:href="KU586513" xlink:type="simple">KU586513</ext-link>
                  <break/> <ext-link xmlns:xlink="http://www.w3.org/1999/xlink" ext-link-type="gen" xlink:href="KU586514" xlink:type="simple">KU586514</ext-link><break/> <ext-link xmlns:xlink="http://www.w3.org/1999/xlink" ext-link-type="gen" xlink:href="KU586515" xlink:type="simple">KU586515</ext-link></td><td rowspan="1" colspan="1">
                  <ext-link xmlns:xlink="http://www.w3.org/1999/xlink" ext-link-type="gen" xlink:href="KU586471" xlink:type="simple">KU586471</ext-link>
                  <break/> <ext-link xmlns:xlink="http://www.w3.org/1999/xlink" ext-link-type="gen" xlink:href="KU586472" xlink:type="simple">KU586472</ext-link><break/> <ext-link xmlns:xlink="http://www.w3.org/1999/xlink" ext-link-type="gen" xlink:href="KU586473" xlink:type="simple">KU586473</ext-link></td><td rowspan="1" colspan="1">
                  <ext-link xmlns:xlink="http://www.w3.org/1999/xlink" ext-link-type="gen" xlink:href="KU586552" xlink:type="simple">KU586552</ext-link>
                  <break/> <ext-link xmlns:xlink="http://www.w3.org/1999/xlink" ext-link-type="gen" xlink:href="KU586553" xlink:type="simple">KU586553</ext-link><break/> <ext-link xmlns:xlink="http://www.w3.org/1999/xlink" ext-link-type="gen" xlink:href="KU586554" xlink:type="simple">KU586554</ext-link></td></tr><tr><td rowspan="1" colspan="1">Nanning, Guangxi</td><td rowspan="1" colspan="1">
              <named-content xmlns:xlink="http://www.w3.org/1999/xlink" content-type="dwc:verbatimCoordinates" xlink:type="simple"><named-content content-type="geo-json" specific-use="{&#34;type&#34;:&#34;Point&#34;,&#34;coordinates&#34;:[108.3925,22.790833]}" xlink:type="simple">22°47'27"N; 108°23'33"E</named-content></named-content>
            </td><td rowspan="1" colspan="1">2013.05.18</td><td rowspan="1" colspan="1">
                  <ext-link xmlns:xlink="http://www.w3.org/1999/xlink" ext-link-type="gen" xlink:href="KU586521" xlink:type="simple">KU586521</ext-link>
                  <break/> <ext-link xmlns:xlink="http://www.w3.org/1999/xlink" ext-link-type="gen" xlink:href="KU586522" xlink:type="simple">KU586522</ext-link><break/> <ext-link xmlns:xlink="http://www.w3.org/1999/xlink" ext-link-type="gen" xlink:href="KU586523" xlink:type="simple">KU586523</ext-link></td><td rowspan="1" colspan="1">
                  <ext-link xmlns:xlink="http://www.w3.org/1999/xlink" ext-link-type="gen" xlink:href="KU586483" xlink:type="simple">KU586483</ext-link>
                  <break/> <ext-link xmlns:xlink="http://www.w3.org/1999/xlink" ext-link-type="gen" xlink:href="KU586484" xlink:type="simple">KU586484</ext-link><break/> <ext-link xmlns:xlink="http://www.w3.org/1999/xlink" ext-link-type="gen" xlink:href="KU586485" xlink:type="simple">KU586485</ext-link></td><td rowspan="1" colspan="1">
                  <ext-link xmlns:xlink="http://www.w3.org/1999/xlink" ext-link-type="gen" xlink:href="KU586564" xlink:type="simple">KU586564</ext-link>
                  <break/> <ext-link xmlns:xlink="http://www.w3.org/1999/xlink" ext-link-type="gen" xlink:href="KU586565" xlink:type="simple">KU586565</ext-link><break/> <ext-link xmlns:xlink="http://www.w3.org/1999/xlink" ext-link-type="gen" xlink:href="KU586566" xlink:type="simple">KU586566</ext-link></td></tr><tr><td rowspan="1" colspan="1">Yangchun, Guangdong</td><td rowspan="1" colspan="1">
              <named-content xmlns:xlink="http://www.w3.org/1999/xlink" content-type="dwc:verbatimCoordinates" xlink:type="simple"><named-content content-type="geo-json" specific-use="{&#34;type&#34;:&#34;Point&#34;,&#34;coordinates&#34;:[111.785556,22.1675]}" xlink:type="simple">22°10'3"N; 111°47'8"E</named-content></named-content>
            </td><td rowspan="1" colspan="1">2014.04.01</td><td rowspan="1" colspan="1">
                  <ext-link xmlns:xlink="http://www.w3.org/1999/xlink" ext-link-type="gen" xlink:href="KU586530" xlink:type="simple">KU586530</ext-link>
                  <break/> <ext-link xmlns:xlink="http://www.w3.org/1999/xlink" ext-link-type="gen" xlink:href="KU586531" xlink:type="simple">KU586531</ext-link><break/> <ext-link xmlns:xlink="http://www.w3.org/1999/xlink" ext-link-type="gen" xlink:href="KU586532" xlink:type="simple">KU586532</ext-link></td><td rowspan="1" colspan="1">
                  <ext-link xmlns:xlink="http://www.w3.org/1999/xlink" ext-link-type="gen" xlink:href="KU586492" xlink:type="simple">KU586492</ext-link>
                  <break/> <ext-link xmlns:xlink="http://www.w3.org/1999/xlink" ext-link-type="gen" xlink:href="KU586493" xlink:type="simple">KU586493</ext-link><break/> <ext-link xmlns:xlink="http://www.w3.org/1999/xlink" ext-link-type="gen" xlink:href="KU586494" xlink:type="simple">KU586494</ext-link></td><td rowspan="1" colspan="1">
                  <ext-link xmlns:xlink="http://www.w3.org/1999/xlink" ext-link-type="gen" xlink:href="KU586573" xlink:type="simple">KU586573</ext-link>
                  <break/> <ext-link xmlns:xlink="http://www.w3.org/1999/xlink" ext-link-type="gen" xlink:href="KU586574" xlink:type="simple">KU586574</ext-link><break/> <ext-link xmlns:xlink="http://www.w3.org/1999/xlink" ext-link-type="gen" xlink:href="KU586575" xlink:type="simple">KU586575</ext-link></td></tr><tr><td rowspan="1" colspan="1">Shantou, Guangdong</td><td rowspan="1" colspan="1">
              <named-content xmlns:xlink="http://www.w3.org/1999/xlink" content-type="dwc:verbatimCoordinates" xlink:type="simple"><named-content content-type="geo-json" specific-use="{&#34;type&#34;:&#34;Point&#34;,&#34;coordinates&#34;:[116.739722,23.283333]}" xlink:type="simple">23°16'60"N; 116°44'23"E</named-content></named-content>
            </td><td rowspan="1" colspan="1">2010.11.03</td><td rowspan="1" colspan="1">
                  <ext-link xmlns:xlink="http://www.w3.org/1999/xlink" ext-link-type="gen" xlink:href="KU586527" xlink:type="simple">KU586527</ext-link>
                  <break/> <ext-link xmlns:xlink="http://www.w3.org/1999/xlink" ext-link-type="gen" xlink:href="KU586528" xlink:type="simple">KU586528</ext-link><break/> <ext-link xmlns:xlink="http://www.w3.org/1999/xlink" ext-link-type="gen" xlink:href="KU586529" xlink:type="simple">KU586529</ext-link></td><td rowspan="1" colspan="1">
                  <ext-link xmlns:xlink="http://www.w3.org/1999/xlink" ext-link-type="gen" xlink:href="KU586489" xlink:type="simple">KU586489</ext-link>
                  <break/> <ext-link xmlns:xlink="http://www.w3.org/1999/xlink" ext-link-type="gen" xlink:href="KU586490" xlink:type="simple">KU586490</ext-link><break/> <ext-link xmlns:xlink="http://www.w3.org/1999/xlink" ext-link-type="gen" xlink:href="KU586491" xlink:type="simple">KU586491</ext-link></td><td rowspan="1" colspan="1">
                  <ext-link xmlns:xlink="http://www.w3.org/1999/xlink" ext-link-type="gen" xlink:href="KU586570" xlink:type="simple">KU586570</ext-link>
                  <break/> <ext-link xmlns:xlink="http://www.w3.org/1999/xlink" ext-link-type="gen" xlink:href="KU586571" xlink:type="simple">KU586571</ext-link><break/> <ext-link xmlns:xlink="http://www.w3.org/1999/xlink" ext-link-type="gen" xlink:href="KU586572" xlink:type="simple">KU586572</ext-link></td></tr><tr><td rowspan="1" colspan="6">
              <bold><italic><tp:taxon-name><tp:taxon-name-part taxon-name-part-type="genus">Camaena</tp:taxon-name-part> <tp:taxon-name-part taxon-name-part-type="species">obtecta</tp:taxon-name-part></tp:taxon-name></italic></bold>
            </td></tr><tr><td rowspan="1" colspan="1">Longbang, Guangxi</td><td rowspan="1" colspan="1">
              <named-content xmlns:xlink="http://www.w3.org/1999/xlink" content-type="dwc:verbatimCoordinates" xlink:type="simple"><named-content content-type="geo-json" specific-use="{&#34;type&#34;:&#34;Point&#34;,&#34;coordinates&#34;:[106.326111,22.883333]}" xlink:type="simple">22°53'00"N; 106°19'34"E</named-content></named-content>
            </td><td rowspan="1" colspan="1">2015.10.03</td><td rowspan="1" colspan="1">
                  <ext-link xmlns:xlink="http://www.w3.org/1999/xlink" ext-link-type="gen" xlink:href="KU055610" xlink:type="simple">KU055610</ext-link>
                  <break/> <ext-link xmlns:xlink="http://www.w3.org/1999/xlink" ext-link-type="gen" xlink:href="KU055611" xlink:type="simple">KU055611</ext-link><break/> <ext-link xmlns:xlink="http://www.w3.org/1999/xlink" ext-link-type="gen" xlink:href="KU586517" xlink:type="simple">KU586517</ext-link></td><td rowspan="1" colspan="1">
                  <ext-link xmlns:xlink="http://www.w3.org/1999/xlink" ext-link-type="gen" xlink:href="KU586477" xlink:type="simple">KU586477</ext-link>
                  <break/> <ext-link xmlns:xlink="http://www.w3.org/1999/xlink" ext-link-type="gen" xlink:href="KU586478" xlink:type="simple">KU586478</ext-link><break/> <ext-link xmlns:xlink="http://www.w3.org/1999/xlink" ext-link-type="gen" xlink:href="KU586479" xlink:type="simple">KU586479</ext-link></td><td rowspan="1" colspan="1">
                  <ext-link xmlns:xlink="http://www.w3.org/1999/xlink" ext-link-type="gen" xlink:href="KU586558" xlink:type="simple">KU586558</ext-link>
                  <break/> <ext-link xmlns:xlink="http://www.w3.org/1999/xlink" ext-link-type="gen" xlink:href="KU586559" xlink:type="simple">KU586559</ext-link><break/> <ext-link xmlns:xlink="http://www.w3.org/1999/xlink" ext-link-type="gen" xlink:href="KU586560" xlink:type="simple">KU586560</ext-link></td></tr><tr><td rowspan="1" colspan="1">Buhaitun, Guangxi</td><td rowspan="1" colspan="1">
              <named-content xmlns:xlink="http://www.w3.org/1999/xlink" content-type="dwc:verbatimCoordinates" xlink:type="simple"><named-content content-type="geo-json" specific-use="{&#34;type&#34;:&#34;Point&#34;,&#34;coordinates&#34;:[106.3275,22.877222]}" xlink:type="simple">22°52'38"N; 106°19'39"E</named-content></named-content>
            </td><td rowspan="1" colspan="1">2015.10.03</td><td rowspan="1" colspan="1">
                  <ext-link xmlns:xlink="http://www.w3.org/1999/xlink" ext-link-type="gen" xlink:href="KU586508" xlink:type="simple">KU586508</ext-link>
                  <break/> <ext-link xmlns:xlink="http://www.w3.org/1999/xlink" ext-link-type="gen" xlink:href="KU586509" xlink:type="simple">KU586509</ext-link><break/> <ext-link xmlns:xlink="http://www.w3.org/1999/xlink" ext-link-type="gen" xlink:href="KU586510" xlink:type="simple">KU586510</ext-link></td><td rowspan="1" colspan="1">
                  <ext-link xmlns:xlink="http://www.w3.org/1999/xlink" ext-link-type="gen" xlink:href="KU586465" xlink:type="simple">KU586465</ext-link>
                  <break/> <ext-link xmlns:xlink="http://www.w3.org/1999/xlink" ext-link-type="gen" xlink:href="KU586466" xlink:type="simple">KU586466</ext-link><break/> <ext-link xmlns:xlink="http://www.w3.org/1999/xlink" ext-link-type="gen" xlink:href="KU586467" xlink:type="simple">KU586467</ext-link></td><td rowspan="1" colspan="1">
                  <ext-link xmlns:xlink="http://www.w3.org/1999/xlink" ext-link-type="gen" xlink:href="KU586546" xlink:type="simple">KU586546</ext-link>
                  <break/> <ext-link xmlns:xlink="http://www.w3.org/1999/xlink" ext-link-type="gen" xlink:href="KU586547" xlink:type="simple">KU586547</ext-link><break/> <ext-link xmlns:xlink="http://www.w3.org/1999/xlink" ext-link-type="gen" xlink:href="KU586548" xlink:type="simple">KU586548</ext-link></td></tr><tr><td rowspan="1" colspan="6">
              <bold><italic><tp:taxon-name><tp:taxon-name-part taxon-name-part-type="genus">Camaena</tp:taxon-name-part> <tp:taxon-name-part taxon-name-part-type="species">inflata</tp:taxon-name-part></tp:taxon-name></italic></bold>
            </td></tr><tr><td rowspan="1" colspan="1">Guiyang, Guizhou</td><td rowspan="1" colspan="1">
              <named-content xmlns:xlink="http://www.w3.org/1999/xlink" content-type="dwc:verbatimCoordinates" xlink:type="simple"><named-content content-type="geo-json" specific-use="{&#34;type&#34;:&#34;Point&#34;,&#34;coordinates&#34;:[106.6875,26.602222]}" xlink:type="simple">26°36'8"N; 106°41'15"E</named-content></named-content>
            </td><td rowspan="1" colspan="1">2008.10.16</td><td rowspan="1" colspan="1">
                  <ext-link xmlns:xlink="http://www.w3.org/1999/xlink" ext-link-type="gen" xlink:href="KU586524" xlink:type="simple">KU586524</ext-link>
                  <break/> <ext-link xmlns:xlink="http://www.w3.org/1999/xlink" ext-link-type="gen" xlink:href="KU586525" xlink:type="simple">KU586525</ext-link><break/> <ext-link xmlns:xlink="http://www.w3.org/1999/xlink" ext-link-type="gen" xlink:href="KU586526" xlink:type="simple">KU586526</ext-link></td><td rowspan="1" colspan="1">
                  <ext-link xmlns:xlink="http://www.w3.org/1999/xlink" ext-link-type="gen" xlink:href="KU586486" xlink:type="simple">KU586486</ext-link>
                  <break/> <ext-link xmlns:xlink="http://www.w3.org/1999/xlink" ext-link-type="gen" xlink:href="KU586487" xlink:type="simple">KU586487</ext-link><break/> <ext-link xmlns:xlink="http://www.w3.org/1999/xlink" ext-link-type="gen" xlink:href="KU586488" xlink:type="simple">KU586488</ext-link></td><td rowspan="1" colspan="1">
                  <ext-link xmlns:xlink="http://www.w3.org/1999/xlink" ext-link-type="gen" xlink:href="KU586567" xlink:type="simple">KU586567</ext-link>
                  <break/> <ext-link xmlns:xlink="http://www.w3.org/1999/xlink" ext-link-type="gen" xlink:href="KU586568" xlink:type="simple">KU586568</ext-link><break/> <ext-link xmlns:xlink="http://www.w3.org/1999/xlink" ext-link-type="gen" xlink:href="KU586569" xlink:type="simple">KU586569</ext-link></td></tr><tr><td rowspan="1" colspan="1">Ziyun, Guizhou</td><td rowspan="1" colspan="1">
              <named-content xmlns:xlink="http://www.w3.org/1999/xlink" content-type="dwc:verbatimCoordinates" xlink:type="simple"><named-content content-type="geo-json" specific-use="{&#34;type&#34;:&#34;Point&#34;,&#34;coordinates&#34;:[106.241944,25.695]}" xlink:type="simple">25°41'42"N; 106°14'31"E</named-content></named-content>
            </td><td rowspan="1" colspan="1">2014.04.18</td><td rowspan="1" colspan="1">
                  <ext-link xmlns:xlink="http://www.w3.org/1999/xlink" ext-link-type="gen" xlink:href="KU586536" xlink:type="simple">KU586536</ext-link>
                  <break/> <ext-link xmlns:xlink="http://www.w3.org/1999/xlink" ext-link-type="gen" xlink:href="KU586537" xlink:type="simple">KU586537</ext-link><break/> <ext-link xmlns:xlink="http://www.w3.org/1999/xlink" ext-link-type="gen" xlink:href="KU586538" xlink:type="simple">KU586538</ext-link></td><td rowspan="1" colspan="1">
                  <ext-link xmlns:xlink="http://www.w3.org/1999/xlink" ext-link-type="gen" xlink:href="KU586498" xlink:type="simple">KU586498</ext-link>
                  <break/> <ext-link xmlns:xlink="http://www.w3.org/1999/xlink" ext-link-type="gen" xlink:href="KU586499" xlink:type="simple">KU586499</ext-link><break/> <ext-link xmlns:xlink="http://www.w3.org/1999/xlink" ext-link-type="gen" xlink:href="KU586500" xlink:type="simple">KU586500</ext-link></td><td rowspan="1" colspan="1">
                  <ext-link xmlns:xlink="http://www.w3.org/1999/xlink" ext-link-type="gen" xlink:href="KU586579" xlink:type="simple">KU586579</ext-link>
                  <break/> <ext-link xmlns:xlink="http://www.w3.org/1999/xlink" ext-link-type="gen" xlink:href="KU586580" xlink:type="simple">KU586580</ext-link><break/> <ext-link xmlns:xlink="http://www.w3.org/1999/xlink" ext-link-type="gen" xlink:href="KU586581" xlink:type="simple">KU586581</ext-link></td></tr><tr><td rowspan="1" colspan="6">
              <bold><italic><tp:taxon-name><tp:taxon-name-part taxon-name-part-type="genus">Camaena</tp:taxon-name-part> <tp:taxon-name-part taxon-name-part-type="species">connectens</tp:taxon-name-part></tp:taxon-name></italic></bold>
            </td></tr><tr><td rowspan="1" colspan="1">Tianbao, Malipo, yunnan</td><td rowspan="1" colspan="1">
              <named-content xmlns:xlink="http://www.w3.org/1999/xlink" content-type="dwc:verbatimCoordinates" xlink:type="simple"><named-content content-type="geo-json" specific-use="{&#34;type&#34;:&#34;Point&#34;,&#34;coordinates&#34;:[104.823611,22.965833]}" xlink:type="simple">22°57'57"N; 104°49'25"E</named-content></named-content>
            </td><td rowspan="1" colspan="1">2015.04.17</td><td rowspan="1" colspan="1">
                  <ext-link xmlns:xlink="http://www.w3.org/1999/xlink" ext-link-type="gen" xlink:href="KU586518" xlink:type="simple">KU586518</ext-link>
                  <break/> <ext-link xmlns:xlink="http://www.w3.org/1999/xlink" ext-link-type="gen" xlink:href="KU586519" xlink:type="simple">KU586519</ext-link><break/> <ext-link xmlns:xlink="http://www.w3.org/1999/xlink" ext-link-type="gen" xlink:href="KU586520" xlink:type="simple">KU586520</ext-link></td><td rowspan="1" colspan="1">
                  <ext-link xmlns:xlink="http://www.w3.org/1999/xlink" ext-link-type="gen" xlink:href="KU586480" xlink:type="simple">KU586480</ext-link>
                  <break/> <ext-link xmlns:xlink="http://www.w3.org/1999/xlink" ext-link-type="gen" xlink:href="KU586481" xlink:type="simple">KU586481</ext-link><break/> <ext-link xmlns:xlink="http://www.w3.org/1999/xlink" ext-link-type="gen" xlink:href="KU586482" xlink:type="simple">KU586482</ext-link></td><td rowspan="1" colspan="1">
                  <ext-link xmlns:xlink="http://www.w3.org/1999/xlink" ext-link-type="gen" xlink:href="KU586561" xlink:type="simple">KU586561</ext-link>
                  <break/> <ext-link xmlns:xlink="http://www.w3.org/1999/xlink" ext-link-type="gen" xlink:href="KU586562" xlink:type="simple">KU586562</ext-link><break/> <ext-link xmlns:xlink="http://www.w3.org/1999/xlink" ext-link-type="gen" xlink:href="KU586563" xlink:type="simple">KU586563</ext-link></td></tr><tr><td rowspan="1" colspan="6">
              <bold><italic><tp:taxon-name><tp:taxon-name-part taxon-name-part-type="genus">Camaena</tp:taxon-name-part> <tp:taxon-name-part taxon-name-part-type="species">poyuensis</tp:taxon-name-part></tp:taxon-name></italic> sp. n.</bold>
            </td></tr><tr><td rowspan="1" colspan="1">Poyue town, Bama, Hechi, Guangxi</td><td rowspan="1" colspan="1">
              <named-content xmlns:xlink="http://www.w3.org/1999/xlink" content-type="dwc:verbatimCoordinates" xlink:type="simple"><named-content content-type="geo-json" specific-use="{&#34;type&#34;:&#34;Point&#34;,&#34;coordinates&#34;:[107.092222,24.291667]}" xlink:type="simple">24°17'30"N; 107°05'32"E</named-content></named-content>
            </td><td rowspan="1" colspan="1">2014.05.25</td><td rowspan="1" colspan="1">
                  <ext-link xmlns:xlink="http://www.w3.org/1999/xlink" ext-link-type="gen" xlink:href="KU061273" xlink:type="simple">KU061273</ext-link>
                  <break/> <ext-link xmlns:xlink="http://www.w3.org/1999/xlink" ext-link-type="gen" xlink:href="KU586511" xlink:type="simple">KU586511</ext-link><break/> <ext-link xmlns:xlink="http://www.w3.org/1999/xlink" ext-link-type="gen" xlink:href="KU586512" xlink:type="simple">KU586512</ext-link></td><td rowspan="1" colspan="1">
                  <ext-link xmlns:xlink="http://www.w3.org/1999/xlink" ext-link-type="gen" xlink:href="KU586468" xlink:type="simple">KU586468</ext-link>
                  <break/> <ext-link xmlns:xlink="http://www.w3.org/1999/xlink" ext-link-type="gen" xlink:href="KU586469" xlink:type="simple">KU586469</ext-link><break/> <ext-link xmlns:xlink="http://www.w3.org/1999/xlink" ext-link-type="gen" xlink:href="KU586470" xlink:type="simple">KU586470</ext-link></td><td rowspan="1" colspan="1">
                  <ext-link xmlns:xlink="http://www.w3.org/1999/xlink" ext-link-type="gen" xlink:href="KU586549" xlink:type="simple">KU586549</ext-link>
                  <break/> <ext-link xmlns:xlink="http://www.w3.org/1999/xlink" ext-link-type="gen" xlink:href="KU586550" xlink:type="simple">KU586550</ext-link><break/> <ext-link xmlns:xlink="http://www.w3.org/1999/xlink" ext-link-type="gen" xlink:href="KU586551" xlink:type="simple">KU586551</ext-link></td></tr><tr><td rowspan="1" colspan="6">
              <bold><italic><tp:taxon-name><tp:taxon-name-part taxon-name-part-type="genus">Camaena</tp:taxon-name-part> <tp:taxon-name-part taxon-name-part-type="species">menglunensis</tp:taxon-name-part></tp:taxon-name></italic></bold>
            </td></tr><tr><td rowspan="1" colspan="1">Xishuangbanna, Yunnan</td><td rowspan="1" colspan="1">
              <named-content xmlns:xlink="http://www.w3.org/1999/xlink" content-type="dwc:verbatimCoordinates" xlink:type="simple"><named-content content-type="geo-json" specific-use="{&#34;type&#34;:&#34;Point&#34;,&#34;coordinates&#34;:[101.414722,21.86]}" xlink:type="simple">21°51'36"N; 101°24'53"E</named-content></named-content>
            </td><td rowspan="1" colspan="1">2011.07.24</td><td rowspan="1" colspan="1">
                  <ext-link xmlns:xlink="http://www.w3.org/1999/xlink" ext-link-type="gen" xlink:href="KU586506" xlink:type="simple">KU586506</ext-link>
                  <break/> <ext-link xmlns:xlink="http://www.w3.org/1999/xlink" ext-link-type="gen" xlink:href="KU586507" xlink:type="simple">KU586507</ext-link></td><td rowspan="1" colspan="1">
                  <ext-link xmlns:xlink="http://www.w3.org/1999/xlink" ext-link-type="gen" xlink:href="KU586463" xlink:type="simple">KU586463</ext-link>
                  <break/> <ext-link xmlns:xlink="http://www.w3.org/1999/xlink" ext-link-type="gen" xlink:href="KU586464" xlink:type="simple">KU586464</ext-link></td><td rowspan="1" colspan="1">
                  <ext-link xmlns:xlink="http://www.w3.org/1999/xlink" ext-link-type="gen" xlink:href="KU586544" xlink:type="simple">KU586544</ext-link>
                  <break/> <ext-link xmlns:xlink="http://www.w3.org/1999/xlink" ext-link-type="gen" xlink:href="KU586545" xlink:type="simple">KU586545</ext-link></td></tr><tr><td rowspan="1" colspan="6">
              <bold><italic><tp:taxon-name><tp:taxon-name-part taxon-name-part-type="genus">Camaena</tp:taxon-name-part> <tp:taxon-name-part taxon-name-part-type="species">jinpingensis</tp:taxon-name-part></tp:taxon-name></italic></bold>
            </td></tr><tr><td rowspan="1" colspan="1">Jinping, Yunnan</td><td rowspan="1" colspan="1">
              <named-content xmlns:xlink="http://www.w3.org/1999/xlink" content-type="dwc:verbatimCoordinates" xlink:type="simple"><named-content content-type="geo-json" specific-use="{&#34;type&#34;:&#34;Point&#34;,&#34;coordinates&#34;:[103.339722,22.888333]}" xlink:type="simple">22°53'18"N; 103°20'23"E</named-content></named-content>
            </td><td rowspan="1" colspan="1">2011.07.29</td><td rowspan="1" colspan="1">
                  <ext-link xmlns:xlink="http://www.w3.org/1999/xlink" ext-link-type="gen" xlink:href="KU586503" xlink:type="simple">KU586503</ext-link>
                  <break/> <ext-link xmlns:xlink="http://www.w3.org/1999/xlink" ext-link-type="gen" xlink:href="KU586504" xlink:type="simple">KU586504</ext-link><break/> <ext-link xmlns:xlink="http://www.w3.org/1999/xlink" ext-link-type="gen" xlink:href="KU586505" xlink:type="simple">KU586505</ext-link></td><td rowspan="1" colspan="1">
                  <ext-link xmlns:xlink="http://www.w3.org/1999/xlink" ext-link-type="gen" xlink:href="KU586460" xlink:type="simple">KU586460</ext-link>
                  <break/> <ext-link xmlns:xlink="http://www.w3.org/1999/xlink" ext-link-type="gen" xlink:href="KU586461" xlink:type="simple">KU586461</ext-link><break/> <ext-link xmlns:xlink="http://www.w3.org/1999/xlink" ext-link-type="gen" xlink:href="KU586462" xlink:type="simple">KU586462</ext-link></td><td rowspan="1" colspan="1">
                  <ext-link xmlns:xlink="http://www.w3.org/1999/xlink" ext-link-type="gen" xlink:href="KU586541" xlink:type="simple">KU586541</ext-link>
                  <break/> <ext-link xmlns:xlink="http://www.w3.org/1999/xlink" ext-link-type="gen" xlink:href="KU586542" xlink:type="simple">KU586542</ext-link><break/> <ext-link xmlns:xlink="http://www.w3.org/1999/xlink" ext-link-type="gen" xlink:href="KU586543" xlink:type="simple">KU586543</ext-link></td></tr><tr><td rowspan="1" colspan="6">
              <bold><italic><tp:taxon-name><tp:taxon-name-part taxon-name-part-type="genus">Bradybaena</tp:taxon-name-part> <tp:taxon-name-part taxon-name-part-type="species">sequiniana</tp:taxon-name-part></tp:taxon-name></italic> (Family <tp:taxon-name><tp:taxon-name-part taxon-name-part-type="family">Bradybaenidae</tp:taxon-name-part></tp:taxon-name>)</bold>
            </td></tr><tr><td rowspan="1" colspan="1">Badong, Hubei</td><td rowspan="1" colspan="1">
              <named-content xmlns:xlink="http://www.w3.org/1999/xlink" content-type="dwc:verbatimCoordinates" xlink:type="simple"><named-content content-type="geo-json" specific-use="{&#34;type&#34;:&#34;Point&#34;,&#34;coordinates&#34;:[110.371667,31.046111]}" xlink:type="simple">31°02'46"N; 110°22'18"E</named-content></named-content>
            </td><td rowspan="1" colspan="1">2011.06.13</td><td rowspan="1" colspan="1">
                  <ext-link xmlns:xlink="http://www.w3.org/1999/xlink" ext-link-type="gen" xlink:href="KU586501" xlink:type="simple">KU586501</ext-link>
                </td><td rowspan="1" colspan="1">
                  <ext-link xmlns:xlink="http://www.w3.org/1999/xlink" ext-link-type="gen" xlink:href="KU586458" xlink:type="simple">KU586458</ext-link>
                </td><td rowspan="1" colspan="1">
                  <ext-link xmlns:xlink="http://www.w3.org/1999/xlink" ext-link-type="gen" xlink:href="KU586539" xlink:type="simple">KU586539</ext-link>
                </td></tr><tr><td rowspan="1" colspan="6">
              <bold><italic><tp:taxon-name><tp:taxon-name-part taxon-name-part-type="genus">Cornu</tp:taxon-name-part> <tp:taxon-name-part taxon-name-part-type="species">aspersum</tp:taxon-name-part></tp:taxon-name></italic> (Family <tp:taxon-name><tp:taxon-name-part taxon-name-part-type="family">Helicidae</tp:taxon-name-part></tp:taxon-name>)</bold>
            </td></tr><tr><td rowspan="1" colspan="1">Italy</td><td rowspan="1" colspan="1"/><td rowspan="1" colspan="1">2010.04.06</td><td rowspan="1" colspan="1">
                  <ext-link xmlns:xlink="http://www.w3.org/1999/xlink" ext-link-type="gen" xlink:href="KU586502" xlink:type="simple">KU586502</ext-link>
                </td><td rowspan="1" colspan="1">
                  <ext-link xmlns:xlink="http://www.w3.org/1999/xlink" ext-link-type="gen" xlink:href="KU586459" xlink:type="simple">KU586459</ext-link>
                </td><td rowspan="1" colspan="1">
                  <ext-link xmlns:xlink="http://www.w3.org/1999/xlink" ext-link-type="gen" xlink:href="KU586540" xlink:type="simple">KU586540</ext-link>
                </td></tr></tbody></table></table-wrap><fig id="F1" position="float" orientation="portrait"><label>Figure 1.</label><caption><p>Map of locations of <italic><tp:taxon-name><tp:taxon-name-part taxon-name-part-type="genus">Camaena</tp:taxon-name-part></tp:taxon-name></italic> species. <italic><tp:taxon-name><tp:taxon-name-part taxon-name-part-type="genus">Camaena</tp:taxon-name-part> <tp:taxon-name-part taxon-name-part-type="species">cicatricosa</tp:taxon-name-part></tp:taxon-name></italic>: <bold>A</bold> Nanning, Guangxi, China <bold>B</bold> Guiping, Guangxi, China <bold>C</bold> Yangchun, Guangdong, China <bold>D</bold> Gaoming, Canton, Guangdong, China <bold>E</bold> Yingde, Guangdong, China <bold>F</bold> Shantou, Guangdong, China. <italic><tp:taxon-name><tp:taxon-name-part taxon-name-part-type="genus">Camaena</tp:taxon-name-part> <tp:taxon-name-part taxon-name-part-type="species">obtecta</tp:taxon-name-part></tp:taxon-name></italic>: <bold>G</bold> Buhaitun, Jinxi, Guangxi, China <bold>H</bold> Longbang, Jingxi, Guangxi, China <bold>I</bold> Cao Bang, Vietnam (type locality). <italic><tp:taxon-name><tp:taxon-name-part taxon-name-part-type="genus">Camaena</tp:taxon-name-part> <tp:taxon-name-part taxon-name-part-type="species">inflata</tp:taxon-name-part></tp:taxon-name></italic>: <bold>J</bold> Qianlin park, Guiyang, Guizhou, China <bold>K</bold> Ziyun, Guiyang, Guizhou, China. <italic><tp:taxon-name><tp:taxon-name-part taxon-name-part-type="genus">Camaena</tp:taxon-name-part> <tp:taxon-name-part taxon-name-part-type="species">connectens</tp:taxon-name-part></tp:taxon-name></italic>: <bold>L</bold> Tianbao, Malipo, Yunnan, China <bold>M</bold> Ha Giang, Vietnam (type locality). <italic><tp:taxon-name><tp:taxon-name-part taxon-name-part-type="genus">Camaena</tp:taxon-name-part> <tp:taxon-name-part taxon-name-part-type="species">poyuensis</tp:taxon-name-part></tp:taxon-name></italic> sp. n.: <bold>N</bold> Poyue, Bama, Hechi, Guangxi, China (type locality). <italic><tp:taxon-name><tp:taxon-name-part taxon-name-part-type="genus">Camaena</tp:taxon-name-part> <tp:taxon-name-part taxon-name-part-type="species">seraphinica</tp:taxon-name-part></tp:taxon-name></italic>: <bold>O</bold> Dingan, Tianlin, Guangxi, China (type locality).</p></caption><graphic xmlns:xlink="http://www.w3.org/1999/xlink" xlink:href="zookeys-584-025-g001.jpg" position="float" orientation="portrait" xlink:type="simple" id="oo_86586.jpg"/></fig></tp:treatment-sec><ref-list><ref id="B45"><mixed-citation xmlns:xlink="http://www.w3.org/1999/xlink" xlink:type="simple">
          <person-group><name name-style="western"><surname>Schileyko</surname><given-names>AA</given-names></name></person-group> (<year>2011</year>) <article-title>Check-list of land pulmonate molluscs of Vietnam (<tp:taxon-name><tp:taxon-name-part taxon-name-part-type="class">Gastropoda</tp:taxon-name-part></tp:taxon-name>: <tp:taxon-name><tp:taxon-name-part taxon-name-part-type="order">Stylommatophora</tp:taxon-name-part></tp:taxon-name>).</article-title> <source>Ruthenica</source> <volume>21</volume>: <fpage>1</fpage>–<lpage>68</lpage>.</mixed-citation></ref></ref-list></tp:taxon-treatment>
