# Supplementary material for: Revision of sinistral land snails of the genus Camaena (Stylommatophora, Camaenidae) from China based on morphological and molecular data, with description of a new species from Guangxi, China
Source: Zookeys. 2016 Apr 25;(584):25–48. doi: 10.3897/zookeys.584.7173 (PMC4857021; doi:10.3897/zookeys.584.7173)
Supplement: XML Treatment for Camaena poyuensis [file zookeys.584.7173-treatment6.xml]

<!DOCTYPE tp:taxon-treatment
  PUBLIC "-//TaxonX//DTD Taxonomic Treatment Publishing DTD v0 20100105//EN" "tax-treatment-NSO.dtd">
<tp:taxon-treatment xmlns:tp="http://www.plazi.org/taxpub"><tp:treatment-meta><kwd-group><label>Taxon classification</label><kwd><named-content content-type="kingdom">Animalia</named-content></kwd><kwd><named-content content-type="order">Stylommatophora</named-content></kwd><kwd><named-content content-type="family">Camaenidae</named-content></kwd></kwd-group><mixed-citation publication-type="journal"><person-group><name><surname>Ding</surname><given-names>Hong-Li</given-names></name><name><surname>Wang</surname><given-names>Pei</given-names></name><name><surname>Qian</surname><given-names>Zhou-Xing</given-names></name><name><surname>Lin</surname><given-names>Jun-Hong</given-names></name><name><surname>Zhou</surname><given-names>Wei-Chuan</given-names></name><name><surname>Hwang</surname><given-names>Chung-Chi</given-names></name><name><surname>Ai</surname><given-names>Hong-Mu</given-names></name></person-group><article-title>Revision of sinistral land snails of the genus <italic><tp:taxon-name><tp:taxon-name-part taxon-name-part-type="genus">Camaena</tp:taxon-name-part></tp:taxon-name></italic> (<tp:taxon-name><tp:taxon-name-part taxon-name-part-type="order">Stylommatophora</tp:taxon-name-part></tp:taxon-name>, <tp:taxon-name><tp:taxon-name-part taxon-name-part-type="family">Camaenidae</tp:taxon-name-part></tp:taxon-name>) from China based on morphological and molecular data, with description of a new species from Guangxi, China</article-title><source>Zookeys</source><day>25</day><month>4</month><year>2016</year><volume>2016</volume><issue>584</issue><fpage>25</fpage><lpage>48</lpage><pub-id pub-id-type="doi">10.3897/zookeys.584.7173</pub-id></mixed-citation></tp:treatment-meta><tp:nomenclature><tp:taxon-name>
              <tp:taxon-name-part taxon-name-part-type="genus">Camaena</tp:taxon-name-part>
              <tp:taxon-name-part taxon-name-part-type="species">poyuensis</tp:taxon-name-part>
              <object-id xmlns:xlink="http://www.w3.org/1999/xlink" content-type="zoobank" xlink:type="simple">http://zoobank.org/78C95D9C-A54E-484B-889F-8640CD79DE11</object-id>
            </tp:taxon-name><tp:taxon-authority>Zhou, Wang &amp; Ding</tp:taxon-authority><tp:taxon-status xmlns:xlink="http://www.w3.org/1999/xlink" xlink:type="simple">sp. n.</tp:taxon-status><xref ref-type="fig" rid="F4">Figs 4E</xref><xref ref-type="fig" rid="F5">, 5</xref><xref ref-type="table" rid="T3">, Table 4</xref></tp:nomenclature><tp:treatment-sec sec-type="material"><title>Material examined.</title><p>Holotype. <abbrev xmlns:xlink="http://www.w3.org/1999/xlink" xlink:title="Fujian Entry-Exit Inspection &amp; Quarantine Bureau, Fuzhou, Fujian, China" xlink:type="simple">FJIQBC</abbrev> 18484, specimen preserved in ethanol, China, Guangxi Zhuang Autonomous Region, Hechi City, Bama County, Poyue town, <named-content xmlns:xlink="http://www.w3.org/1999/xlink" content-type="dwc:verbatimCoordinates" xlink:type="simple"><named-content content-type="geo-json" specific-use="{&#34;type&#34;:&#34;Point&#34;,&#34;coordinates&#34;:[107.092222,24.291667]}" xlink:type="simple">24°17'30"N; 107°05'32"E</named-content></named-content> (Fig. <xref ref-type="fig" rid="F1">1</xref>); limestone mountain, coll. WC Zhou, May 25, 2014.</p><!--PageBreak--><p>Paratypes. 19 specimens with the same data as holotype but with the following specimen codes: 4 in ethanol (<abbrev xmlns:xlink="http://www.w3.org/1999/xlink" xlink:title="Fujian Entry-Exit Inspection &amp; Quarantine Bureau, Fuzhou, Fujian, China" xlink:type="simple">FJIQBC</abbrev> 18485–18488), 2 adults; 15 empty shells (<abbrev xmlns:xlink="http://www.w3.org/1999/xlink" xlink:title="Fujian Entry-Exit Inspection &amp; Quarantine Bureau, Fuzhou, Fujian, China" xlink:type="simple">FJIQBC</abbrev> 18489–18503), 9 adults.</p><p>Measurements of shells see Table <xref ref-type="table" rid="T3">4</xref>.</p></tp:treatment-sec><tp:treatment-sec sec-type="Diagnosis"><title>Diagnosis.</title><p>Shell sinistral, large, thick, discoidal, with obtuse apex and low dome-shaped spire; 5 1/2 rapidly increasing and slightly convex whorls separated by deep suture; body whorl expanded; peripheral angle blunt. Surface with thick growth lines, and fine spiral ribs. Aperture lunate, angulated by peripheral carina. Peristome expanded, reflected, thickened and glossy. Inner lip thin, forming a smooth, semi-translucent, and purplish callus. Basal lip and columellar lip straight, with obtuse angle at junction. Umbilicus covered completely by reflected columellar lip. Color pattern of several wavy, reddish brown spiral bands of various thickness, peripheral and subsutural bands much wider; spire dark brown. Peristome and callus tinted purplish (Fig. <xref ref-type="fig" rid="F5">5A</xref>), fading to red-dotted pink on dead-collected shells (Fig. <xref ref-type="fig" rid="F5">5B</xref>).</p><fig id="F5" position="float" orientation="portrait"><label>Figure 5.</label><caption><p>Shell of <italic><tp:taxon-name><tp:taxon-name-part taxon-name-part-type="genus">Camaena</tp:taxon-name-part> <tp:taxon-name-part taxon-name-part-type="species">poyuensis</tp:taxon-name-part></tp:taxon-name></italic> sp. n. <bold>A</bold> Holotype, <abbrev xmlns:xlink="http://www.w3.org/1999/xlink" xlink:title="Fujian Entry-Exit Inspection &amp; Quarantine Bureau, Fuzhou, Fujian, China" xlink:type="simple">FJIQBC</abbrev> 18484, Poyue, Bama, Guangxi, China <bold>B</bold> Paratype, FJIQBC18489, from type locality <bold>C</bold> Life photograph of paratype, <abbrev xmlns:xlink="http://www.w3.org/1999/xlink" xlink:title="Fujian Entry-Exit Inspection &amp; Quarantine Bureau, Fuzhou, Fujian, China" xlink:type="simple">FJIQBC</abbrev> 18485, from type locality. Scale: 10 mm.</p></caption><graphic xmlns:xlink="http://www.w3.org/1999/xlink" xlink:href="zookeys-584-025-g005.jpg" position="float" orientation="portrait" xlink:type="simple" id="oo_86590.jpg"/></fig><p>Animal light brown, tentacles dark brown, distinct yellowish line, running from the head between tentacles to the collar near the peristome (Fig. <xref ref-type="fig" rid="F5">5C</xref>). Penis swollen, tapering distally, with a rounded bulge in correspondence of verge. Epiphallus thick, with short, thin and wide penis retractor muscle. Flagellum slender, tapering distally. Vas deferens long and thin. Vagina long and thin, thickened proximally. Bursa copulatrix head oval with long and thin pedunculus, expanded at base. Verge short, conic, with six longitudinal grooves extending from verge base to about three quarters of its length and narrowly-spaced transverse wrinkles. Inner penial wall supporting several pilasters: proximally transverse, weak and dense surrounding verge, distally longitudinal, prominent and widely-spaced (Fig. <xref ref-type="fig" rid="F4">4E</xref>).</p></tp:treatment-sec><tp:treatment-sec sec-type="Etymology"><title>Etymology.</title><p>For the type locality, adjective of feminine gender.</p></tp:treatment-sec><tp:treatment-sec sec-type="Distribution"><title>Distribution.</title><p>This species is known from the type locality only.</p></tp:treatment-sec><tp:treatment-sec sec-type="Ecology"><title>Ecology.</title><p>The new species habits in a well-preserved subtropical evergreen broadleaved forest, and is not common. The animal was not found in farmland adjacent to the forest.</p></tp:treatment-sec><tp:treatment-sec sec-type="Comparative remarks"><title>Comparative remarks.</title><p>Diagnostic comparisons of morphological characters of the new species and the other four <italic><tp:taxon-name><tp:taxon-name-part taxon-name-part-type="genus">Camaena</tp:taxon-name-part></tp:taxon-name></italic> were summarized in Table <xref ref-type="table" rid="T4">5</xref>. The new species and <italic><tp:taxon-name><tp:taxon-name-part taxon-name-part-type="genus">Camaena</tp:taxon-name-part> <tp:taxon-name-part taxon-name-part-type="species">cicatricosa</tp:taxon-name-part></tp:taxon-name></italic> are sister taxa (Fig. <xref ref-type="fig" rid="F2">2</xref>) and similar in shell shape, color pattern and absence of a hump beside umbilicus. The shell of <italic><tp:taxon-name><tp:taxon-name-part taxon-name-part-type="genus">Camaena</tp:taxon-name-part> <tp:taxon-name-part taxon-name-part-type="species">cicatricosa</tp:taxon-name-part></tp:taxon-name></italic> differs from the new species by having a smaller shell, higher spire, a half opened umbilicus, a more dilated columellar lip, peristome white, curved basal lips. Among the sinistral species of the subgenus <tp:taxon-name><tp:taxon-name-part taxon-name-part-type="genus">Camaena</tp:taxon-name-part> (<tp:taxon-name-part taxon-name-part-type="subgenus">Camaena</tp:taxon-name-part>)</tp:taxon-name>, only <italic><tp:taxon-name><tp:taxon-name-part taxon-name-part-type="genus">Camaena</tp:taxon-name-part> <tp:taxon-name-part taxon-name-part-type="species">obtecta</tp:taxon-name-part></tp:taxon-name></italic> (Fischer, 1898) and the new species have a totally covered umbilicus and, hence, can be distinguished from the others. <italic><tp:taxon-name><tp:taxon-name-part taxon-name-part-type="genus">Camaena</tp:taxon-name-part> <tp:taxon-name-part taxon-name-part-type="species">obtecta</tp:taxon-name-part></tp:taxon-name></italic> shows thick umbilical callus, a hump beside the margin of the callus, white peristome, and a thicker shell and a higher spire than the new species.</p><table-wrap id="T4" position="float" orientation="portrait"><label>Table 5.</label><caption><p>Diagnostic comparisons of morphological characters of five sinistral <italic><tp:taxon-name><tp:taxon-name-part taxon-name-part-type="genus">Camaena</tp:taxon-name-part></tp:taxon-name></italic> from China.</p></caption><table id="TID0EU5AI" rules="all"><tbody><tr><th rowspan="1" colspan="1">Character</th><th rowspan="1" colspan="1">
              <italic><tp:taxon-name><tp:taxon-name-part taxon-name-part-type="genus">Camaena</tp:taxon-name-part> <tp:taxon-name-part taxon-name-part-type="species">cicatricosa</tp:taxon-name-part></tp:taxon-name></italic>
            </th><th rowspan="1" colspan="1">
              <italic><tp:taxon-name><tp:taxon-name-part taxon-name-part-type="genus">Camaena</tp:taxon-name-part> <tp:taxon-name-part taxon-name-part-type="species">obtecta</tp:taxon-name-part></tp:taxon-name></italic>
            </th><th rowspan="1" colspan="1">
              <italic><tp:taxon-name><tp:taxon-name-part taxon-name-part-type="genus">Camaena</tp:taxon-name-part> <tp:taxon-name-part taxon-name-part-type="species">inflata</tp:taxon-name-part></tp:taxon-name></italic>
            </th><th rowspan="1" colspan="1">
              <italic><tp:taxon-name><tp:taxon-name-part taxon-name-part-type="genus">Camaena</tp:taxon-name-part> <tp:taxon-name-part taxon-name-part-type="species">connectens</tp:taxon-name-part></tp:taxon-name></italic>
            </th><th rowspan="1" colspan="1">
              <italic><tp:taxon-name><tp:taxon-name-part taxon-name-part-type="genus">Camaena</tp:taxon-name-part> <tp:taxon-name-part taxon-name-part-type="species">poyuensis</tp:taxon-name-part></tp:taxon-name></italic> sp. n.</th></tr><tr><td rowspan="1" colspan="1">SW (mm)</td><td rowspan="1" colspan="1">33.8–48.7</td><td rowspan="1" colspan="1">53.2–61.9</td><td rowspan="1" colspan="1">38.4–56.7</td><td rowspan="1" colspan="1">48.2–55.3</td><td rowspan="1" colspan="1">52.5–58.7</td></tr><tr><td rowspan="1" colspan="1">Umbilicus</td><td rowspan="1" colspan="1">half covered</td><td rowspan="1" colspan="1">completely covered</td><td rowspan="1" colspan="1">almost covered</td><td rowspan="1" colspan="1">almost covered</td><td rowspan="1" colspan="1">completely covered</td></tr><tr><td rowspan="1" colspan="1">Shell shape</td><td rowspan="1" colspan="1">depressed-globose</td><td rowspan="1" colspan="1">depressed-globose</td><td rowspan="1" colspan="1">globose</td><td rowspan="1" colspan="1">depressed-globose</td><td rowspan="1" colspan="1">depressed-globose</td></tr><tr><td rowspan="1" colspan="1">Shell thickness</td><td rowspan="1" colspan="1">thin</td><td rowspan="1" colspan="1">thick</td><td rowspan="1" colspan="1">thick</td><td rowspan="1" colspan="1">thick</td><td rowspan="1" colspan="1">thin</td></tr><tr><td rowspan="1" colspan="1">Basal lip</td><td rowspan="1" colspan="1">curved</td><td rowspan="1" colspan="1">straight</td><td rowspan="1" colspan="1">curved</td><td rowspan="1" colspan="1">curved</td><td rowspan="1" colspan="1">straight</td></tr><tr><td rowspan="1" colspan="1">Hump beside umbilicus</td><td rowspan="1" colspan="1">absent</td><td rowspan="1" colspan="1">humped</td><td rowspan="1" colspan="1">humped</td><td rowspan="1" colspan="1">humped</td><td rowspan="1" colspan="1">absent</td></tr><tr><td rowspan="1" colspan="1">Pilaster on inner penial wall</td><td rowspan="1" colspan="1">longitudinal, narrowly-spaced</td><td rowspan="1" colspan="1">transverse, narrowly-spaced</td><td rowspan="1" colspan="1">proximal: transverse, narrowly-spaced<break/> distal: longitudinal, narrowly-spaced</td><td rowspan="1" colspan="1">proximal: transverse, widely-spaced wrinkles<break/> distal: longitudinal, widely-spaced</td><td rowspan="1" colspan="1">proximal: transverse, narrowly-spaced<break/> distal: longitudinal, widely-spaced</td></tr><tr><td rowspan="1" colspan="1">Verge</td><td rowspan="1" colspan="1">long conic</td><td rowspan="1" colspan="1">conic</td><td rowspan="1" colspan="1">bluntly long conic</td><td rowspan="1" colspan="1">bluntly conic</td><td rowspan="1" colspan="1">short conic</td></tr><tr><td rowspan="1" colspan="1">Verge surface</td><td rowspan="1" colspan="1">longitudinal, dense, weak wrinkles</td><td rowspan="1" colspan="1">irregularly curly, weak wrinkles</td><td rowspan="1" colspan="1">Proximal: transverse, deep wrinkles<break/> distal: longitudinal, dense, shallow wrinkles</td><td rowspan="1" colspan="1">longitudinal, dense, deep grooves</td><td rowspan="1" colspan="1">longitudinal, deep grooves</td></tr></tbody></table></table-wrap><p>The morphology of the reproductive system of <italic><tp:taxon-name><tp:taxon-name-part taxon-name-part-type="genus">Camaena</tp:taxon-name-part> <tp:taxon-name-part taxon-name-part-type="species">poyuensis</tp:taxon-name-part></tp:taxon-name></italic> is similar to <italic><tp:taxon-name><tp:taxon-name-part taxon-name-part-type="genus">Camaena</tp:taxon-name-part> <tp:taxon-name-part taxon-name-part-type="species">cicatricosa</tp:taxon-name-part></tp:taxon-name></italic>, but differs in the following characters: The pedunculus of the bursa copulatrix is longer, more than twice as long as the vagina (it is about as long as the vagina in <italic><tp:taxon-name><tp:taxon-name-part taxon-name-part-type="genus">Camaena</tp:taxon-name-part> <tp:taxon-name-part taxon-name-part-type="species">cicatricosa</tp:taxon-name-part></tp:taxon-name></italic>). The epiphallus and penis are thicker than in <italic><tp:taxon-name><tp:taxon-name-part taxon-name-part-type="genus">Camaena</tp:taxon-name-part> <tp:taxon-name-part taxon-name-part-type="species">cicatricosa</tp:taxon-name-part></tp:taxon-name></italic>, and the penis has a visible <!--PageBreak-->projection. <italic><tp:taxon-name><tp:taxon-name-part taxon-name-part-type="genus">Camaena</tp:taxon-name-part> <tp:taxon-name-part taxon-name-part-type="species">poyuensis</tp:taxon-name-part></tp:taxon-name></italic> sp. n. has shorter verge with both transverse and longitudinal grooves, and transverse pilasters in proximal part of penis. The verge of <italic><tp:taxon-name><tp:taxon-name-part taxon-name-part-type="genus">Camaena</tp:taxon-name-part> <tp:taxon-name-part taxon-name-part-type="species">obtecta</tp:taxon-name-part></tp:taxon-name></italic> is similar to that of <italic><tp:taxon-name><tp:taxon-name-part taxon-name-part-type="genus">Camaena</tp:taxon-name-part> <tp:taxon-name-part taxon-name-part-type="species">poyuensis</tp:taxon-name-part></tp:taxon-name></italic> sp. n. in shape, but its surface is covered throughout with irregular, fine and curly wrinkles. Only transverse pilasters are present in the penis of <italic><tp:taxon-name><tp:taxon-name-part taxon-name-part-type="genus">Camaena</tp:taxon-name-part> <tp:taxon-name-part taxon-name-part-type="species">obtecta</tp:taxon-name-part></tp:taxon-name></italic>, whereas both the transverse and longitudinal pilasters are seen in the new species.</p><!--PageBreak--></tp:treatment-sec><tp:treatment-sec><!--Section generated to contain objects referenced in tp:taxon-treatment.--><fig id="F4" position="float" orientation="portrait"><label>Figure 4.</label><caption><p>Reproductive system of sinistral Chinese sinistral species of <italic><tp:taxon-name><tp:taxon-name-part taxon-name-part-type="genus">Camaena</tp:taxon-name-part></tp:taxon-name></italic>. <bold>A</bold> <italic><tp:taxon-name><tp:taxon-name-part taxon-name-part-type="genus">Camaena</tp:taxon-name-part> <tp:taxon-name-part taxon-name-part-type="species">cicatricosa</tp:taxon-name-part></tp:taxon-name></italic> (<abbrev xmlns:xlink="http://www.w3.org/1999/xlink" xlink:title="Fujian Entry-Exit Inspection &amp; Quarantine Bureau, Fuzhou, Fujian, China" xlink:type="simple">FJIQBC</abbrev> 18483, Guiping, Guangxi, China) <bold>B</bold> <italic><tp:taxon-name><tp:taxon-name-part taxon-name-part-type="genus">Camaena</tp:taxon-name-part> <tp:taxon-name-part taxon-name-part-type="species">obtecta</tp:taxon-name-part></tp:taxon-name></italic> (<abbrev xmlns:xlink="http://www.w3.org/1999/xlink" xlink:title="Fujian Entry-Exit Inspection &amp; Quarantine Bureau, Fuzhou, Fujian, China" xlink:type="simple">FJIQBC</abbrev> 18743, Longbang, Jinxi, Guangxi, China) <bold>C</bold> <italic><tp:taxon-name><tp:taxon-name-part taxon-name-part-type="genus">Camaena</tp:taxon-name-part> <tp:taxon-name-part taxon-name-part-type="species">inflata</tp:taxon-name-part></tp:taxon-name></italic> (<abbrev xmlns:xlink="http://www.w3.org/1999/xlink" xlink:title="Fujian Entry-Exit Inspection &amp; Quarantine Bureau, Fuzhou, Fujian, China" xlink:type="simple">FJIQBC</abbrev> 18797, Qianlin park, Guiyang, Guizhou, China) <bold>D</bold> <italic><tp:taxon-name><tp:taxon-name-part taxon-name-part-type="genus">Camaena</tp:taxon-name-part> <tp:taxon-name-part taxon-name-part-type="species">connectens</tp:taxon-name-part></tp:taxon-name></italic> (<abbrev xmlns:xlink="http://www.w3.org/1999/xlink" xlink:title="Fujian Entry-Exit Inspection &amp; Quarantine Bureau, Fuzhou, Fujian, China" xlink:type="simple">FJIQBC</abbrev> 18832, Tianbao, Malipo, Yunnan, China) <bold>E</bold> <italic><tp:taxon-name><tp:taxon-name-part taxon-name-part-type="genus">Camaena</tp:taxon-name-part> <tp:taxon-name-part taxon-name-part-type="species">poyuensis</tp:taxon-name-part></tp:taxon-name></italic> sp. n. (<abbrev xmlns:xlink="http://www.w3.org/1999/xlink" xlink:title="Fujian Entry-Exit Inspection &amp; Quarantine Bureau, Fuzhou, Fujian, China" xlink:type="simple">FJIQBC</abbrev> 18484, Poyue, Bama, Guangxi, China). Abbreviations: V, verge; AG, albumen gland; BC, bursa copulatrix; E, epiphallus; F, flagellum; HD, hermaphroditic duct; P, penis; PR, penis retractor muscle; PBC, pedunculus of bursa copulatrix; VD, vas deferens.</p></caption><graphic xmlns:xlink="http://www.w3.org/1999/xlink" xlink:href="zookeys-584-025-g004.jpg" position="float" orientation="portrait" xlink:type="simple" id="oo_86589.jpg"/></fig><table-wrap id="T3" position="float" orientation="portrait"><label>Table 4.</label><caption><p>Measurements of shells (mm). Localities are all in China otherwise noted. <bold>n</bold> sample size <bold>SH</bold> shell height <bold>SW</bold> shell width <bold>AH</bold> aperture height <bold>AW</bold> aperture width.</p></caption><table id="TID0EIBAI" rules="all"><tbody><tr><th rowspan="1" colspan="1">Species / Locality</th><th rowspan="1" colspan="1">Voucher</th><th rowspan="1" colspan="1">
                      SH
                    </th><th rowspan="1" colspan="1">SW</th><th rowspan="1" colspan="1">SW/SH</th><th rowspan="1" colspan="1">
                      AH
                    </th><th rowspan="1" colspan="1">AW</th><th rowspan="1" colspan="1">AW/AH</th></tr><tr><td rowspan="1" colspan="8">
              <bold><italic><tp:taxon-name><tp:taxon-name-part taxon-name-part-type="genus">Camaena</tp:taxon-name-part> <tp:taxon-name-part taxon-name-part-type="species">cicatricosa</tp:taxon-name-part></tp:taxon-name></italic></bold>
            </td></tr><tr><td rowspan="2" colspan="1">Guiping, Guangxi</td><td rowspan="2" colspan="1">
                      <abbrev xmlns:xlink="http://www.w3.org/1999/xlink" xlink:title="Fujian Entry-Exit Inspection &amp; Quarantine Bureau, Fuzhou, Fujian, China" xlink:type="simple">FJIQBC</abbrev> 18503–18542<break/> (n = 40)</td><td rowspan="1" colspan="1">21.26–32.86</td><td rowspan="1" colspan="1">35.00–42.64</td><td rowspan="1" colspan="1">1.28–1.65</td><td rowspan="1" colspan="1">16.68–21.44</td><td rowspan="1" colspan="1">21.26–27.40</td><td rowspan="1" colspan="1">1.18–1.34</td></tr><tr><td rowspan="1" colspan="1">(27.61±3.17)</td><td rowspan="1" colspan="1">(39.50±2.21)</td><td rowspan="1" colspan="1">(1.44±0.11)</td><td rowspan="1" colspan="1">(19.53±1.33)</td><td rowspan="1" colspan="1">(24.36±1.74)</td><td rowspan="1" colspan="1">(1.25±0.04)</td></tr><tr><td rowspan="2" colspan="1">Yingde, Guangdong</td><td rowspan="2" colspan="1">
                      <abbrev xmlns:xlink="http://www.w3.org/1999/xlink" xlink:title="Fujian Entry-Exit Inspection &amp; Quarantine Bureau, Fuzhou, Fujian, China" xlink:type="simple">FJIQBC</abbrev> 18543–18616<break/> (n = 74)</td><td rowspan="1" colspan="1">26.78–36.00</td><td rowspan="1" colspan="1">39.10–48.74</td><td rowspan="1" colspan="1">1.35–1.56</td><td rowspan="1" colspan="1">19.62–24.92</td><td rowspan="1" colspan="1">22.10–22.90</td><td rowspan="1" colspan="1">1.05–1.26</td></tr><tr><td rowspan="1" colspan="1">(28.66±2.45)</td><td rowspan="1" colspan="1">(41.87±2.83)</td><td rowspan="1" colspan="1">(1.46±0.05)</td><td rowspan="1" colspan="1">(21.28±0.05)</td><td rowspan="1" colspan="1">(24.94±2.30)</td><td rowspan="1" colspan="1">(1.17±0.06)</td></tr><tr><td rowspan="2" colspan="1">Gaoming, Guangdong</td><td rowspan="2" colspan="1">
                      <abbrev xmlns:xlink="http://www.w3.org/1999/xlink" xlink:title="Fujian Entry-Exit Inspection &amp; Quarantine Bureau, Fuzhou, Fujian, China" xlink:type="simple">FJIQBC</abbrev> 18617–18640<break/> (n = 24)</td><td rowspan="1" colspan="1">26.48–33.30</td><td rowspan="1" colspan="1">38.20–44.84</td><td rowspan="1" colspan="1">1.31–1.56</td><td rowspan="1" colspan="1">19.20–21.56</td><td rowspan="1" colspan="1">24.64–29.60</td><td rowspan="1" colspan="1">1.23–1.37</td></tr><tr><td rowspan="1" colspan="1">(30.53±2.45)</td><td rowspan="1" colspan="1">(41.40±2.19)</td><td rowspan="1" colspan="1">(1.43±0.22)</td><td rowspan="1" colspan="1">(20.61±0.09)</td><td rowspan="1" colspan="1">(27.1±0.17)</td><td rowspan="1" colspan="1">(1.32±0.05)</td></tr><tr><td rowspan="2" colspan="1">Nanning, Guangxi</td><td rowspan="2" colspan="1">
                      <abbrev xmlns:xlink="http://www.w3.org/1999/xlink" xlink:title="Fujian Entry-Exit Inspection &amp; Quarantine Bureau, Fuzhou, Fujian, China" xlink:type="simple">FJIQBC</abbrev> 18641–18670<break/> (n = 30)</td><td rowspan="1" colspan="1">22.10–30.00</td><td rowspan="1" colspan="1">36.26–43.76</td><td rowspan="1" colspan="1">1.43–1.64</td><td rowspan="1" colspan="1">18.08–21.88</td><td rowspan="1" colspan="1">22.00–18.64</td><td rowspan="1" colspan="1">1.19–1.32</td></tr><tr><td rowspan="1" colspan="1">(26.59±2.12)</td><td rowspan="1" colspan="1">(40.95±2.24)</td><td rowspan="1" colspan="1">(1.54±0.07)</td><td rowspan="1" colspan="1">(20.31±1.13)</td><td rowspan="1" colspan="1">(25.48±1.73)</td><td rowspan="1" colspan="1">(1.26±0.04)</td></tr><tr><td rowspan="2" colspan="1">Yangchun, Guangdong</td><td rowspan="2" colspan="1">
                      <abbrev xmlns:xlink="http://www.w3.org/1999/xlink" xlink:title="Fujian Entry-Exit Inspection &amp; Quarantine Bureau, Fuzhou, Fujian, China" xlink:type="simple">FJIQBC</abbrev> 18671–18710<break/> (n = 40)</td><td rowspan="1" colspan="1">23.44–30.00</td><td rowspan="1" colspan="1">33.76–44.26</td><td rowspan="1" colspan="1">1.20–1.52</td><td rowspan="1" colspan="1">15.86–21.66</td><td rowspan="1" colspan="1">19.42–27.06</td><td rowspan="1" colspan="1">1.11–1.25</td></tr><tr><td rowspan="1" colspan="1">(27.00±1.94)</td><td rowspan="1" colspan="1">(37.76±3.10)</td><td rowspan="1" colspan="1">(1.40±0.10)</td><td rowspan="1" colspan="1">(18.45±1.61)</td><td rowspan="1" colspan="1">(22.07±1.96)</td><td rowspan="1" colspan="1">(1.20±0.04)</td></tr><tr><td rowspan="2" colspan="1">Shantou, Guangdong</td><td rowspan="2" colspan="1">
                      <abbrev xmlns:xlink="http://www.w3.org/1999/xlink" xlink:title="Fujian Entry-Exit Inspection &amp; Quarantine Bureau, Fuzhou, Fujian, China" xlink:type="simple">FJIQBC</abbrev> 18711–18742<break/> (n = 32)</td><td rowspan="1" colspan="1">23.40–27.26</td><td rowspan="1" colspan="1">35.44–39.64</td><td rowspan="1" colspan="1">1.44–1.57</td><td rowspan="1" colspan="1">17.64–19.36</td><td rowspan="1" colspan="1">21.18–24.14</td><td rowspan="1" colspan="1">1.19–1.29</td></tr><tr><td rowspan="1" colspan="1">(25.07±1.44)</td><td rowspan="1" colspan="1">(37.58±1.53)</td><td rowspan="1" colspan="1">(1.50±0.05)</td><td rowspan="1" colspan="1">(18.61±0.61)</td><td rowspan="1" colspan="1">(22.89±1.04)</td><td rowspan="1" colspan="1">(1.23±0.04)</td></tr><tr><td rowspan="1" colspan="8">
              <bold><italic><tp:taxon-name><tp:taxon-name-part taxon-name-part-type="genus">Camaena</tp:taxon-name-part> <tp:taxon-name-part taxon-name-part-type="species">obtecta</tp:taxon-name-part></tp:taxon-name></italic></bold>
            </td></tr><tr><td rowspan="2" colspan="1">Longbang, Guangxi</td><td rowspan="2" colspan="1">
                      <abbrev xmlns:xlink="http://www.w3.org/1999/xlink" xlink:title="Fujian Entry-Exit Inspection &amp; Quarantine Bureau, Fuzhou, Fujian, China" xlink:type="simple">FJIQBC</abbrev> 18743–18764<break/> (n = 22)</td><td rowspan="1" colspan="1">35.76–44.10</td><td rowspan="1" colspan="1">53.20–61.74</td><td rowspan="1" colspan="1">1.33–1.57</td><td rowspan="1" colspan="1">26.70–32.26</td><td rowspan="1" colspan="1">33.28–38.80</td><td rowspan="1" colspan="1">1.15–1.29</td></tr><tr><td rowspan="1" colspan="1">(39.46±2.22)</td><td rowspan="1" colspan="1">(57.93±2.53)</td><td rowspan="1" colspan="1">(1.47±0.07)</td><td rowspan="1" colspan="1">(29.64±1.70)</td><td rowspan="1" colspan="1">(35.54±1.51)</td><td rowspan="1" colspan="1">(1.19±0.04)</td></tr><tr><td rowspan="2" colspan="1">Buhaitun, Guangxi</td><td rowspan="2" colspan="1">
                      <abbrev xmlns:xlink="http://www.w3.org/1999/xlink" xlink:title="Fujian Entry-Exit Inspection &amp; Quarantine Bureau, Fuzhou, Fujian, China" xlink:type="simple">FJIQBC</abbrev> 18765–18781<break/> (n = 17)</td><td rowspan="1" colspan="1">32.56–40.70</td><td rowspan="1" colspan="1">51.64–59.86</td><td rowspan="1" colspan="1">1.40–1.59</td><td rowspan="1" colspan="1">23.74–30.08</td><td rowspan="1" colspan="1">31.54–38.90</td><td rowspan="1" colspan="1">1.27–1.37</td></tr><tr><td rowspan="1" colspan="1">(36.90±2.72)</td><td rowspan="1" colspan="1">(55.88±2.77)</td><td rowspan="1" colspan="1">(1.52±0.06)</td><td rowspan="1" colspan="1">(27.12±1.73)</td><td rowspan="1" colspan="1">(36.10±2.48)</td><td rowspan="1" colspan="1">(1.33±0.03)</td></tr><tr><td rowspan="1" colspan="8">
              <bold><italic><tp:taxon-name><tp:taxon-name-part taxon-name-part-type="genus">Camaena</tp:taxon-name-part> <tp:taxon-name-part taxon-name-part-type="species">inflata</tp:taxon-name-part></tp:taxon-name></italic></bold>
            </td></tr><tr><td rowspan="2" colspan="1">Guiyang, Guizhou</td><td rowspan="2" colspan="1">
                      <abbrev xmlns:xlink="http://www.w3.org/1999/xlink" xlink:title="Fujian Entry-Exit Inspection &amp; Quarantine Bureau, Fuzhou, Fujian, China" xlink:type="simple">FJIQBC</abbrev> 18782–18813<break/> (n = 32)</td><td rowspan="1" colspan="1">25.90–38.60</td><td rowspan="1" colspan="1">38.40–46.08</td><td rowspan="1" colspan="1">1.19–1.55</td><td rowspan="1" colspan="1">20.28–23.02</td><td rowspan="1" colspan="1">22.00–38.24</td><td rowspan="1" colspan="1">1.09–1.66</td></tr><tr><td rowspan="1" colspan="1">(29.97±3.31)</td><td rowspan="1" colspan="1">(42.87±2.18)</td><td rowspan="1" colspan="1">(1.44±0.10)</td><td rowspan="1" colspan="1">(21.39±0.80)</td><td rowspan="1" colspan="1">(26.50±0.40)</td><td rowspan="1" colspan="1">(1.24±0.14)</td></tr><tr><td rowspan="2" colspan="1">Ziyun, Guizhou</td><td rowspan="2" colspan="1">
                      <abbrev xmlns:xlink="http://www.w3.org/1999/xlink" xlink:title="Fujian Entry-Exit Inspection &amp; Quarantine Bureau, Fuzhou, Fujian, China" xlink:type="simple">FJIQBC</abbrev> 18814–18825<break/> (n = 12)</td><td rowspan="1" colspan="1">31.66–40.40</td><td rowspan="1" colspan="1">48.52–56.66</td><td rowspan="1" colspan="1">1.40–1.55</td><td rowspan="1" colspan="1">21.74–28.62</td><td rowspan="1" colspan="1">27.50–33.20</td><td rowspan="1" colspan="1">1.11–1.32</td></tr><tr><td rowspan="1" colspan="1">(35.43±3.08)</td><td rowspan="1" colspan="1">(52.15±2.96)</td><td rowspan="1" colspan="1">(1.48±0.06)</td><td rowspan="1" colspan="1">(25.08±2.43)</td><td rowspan="1" colspan="1">(30.43±1.88)</td><td rowspan="1" colspan="1">(1.22±0.70)</td></tr><tr><td rowspan="1" colspan="8">
              <bold><italic><tp:taxon-name><tp:taxon-name-part taxon-name-part-type="genus">Camaena</tp:taxon-name-part> <tp:taxon-name-part taxon-name-part-type="species">connectens</tp:taxon-name-part></tp:taxon-name></italic></bold>
            </td></tr><tr><td rowspan="2" colspan="1">Tianbao, Malipo, yunnan</td><td rowspan="2" colspan="1">
                      <abbrev xmlns:xlink="http://www.w3.org/1999/xlink" xlink:title="Fujian Entry-Exit Inspection &amp; Quarantine Bureau, Fuzhou, Fujian, China" xlink:type="simple">FJIQBC</abbrev> 18826–18835<break/> (n = 10)</td><td rowspan="1" colspan="1">30.40–37.44</td><td rowspan="1" colspan="1">48.18–55.26</td><td rowspan="1" colspan="1">1.37–1.59</td><td rowspan="1" colspan="1">22.08–27.80</td><td rowspan="1" colspan="1">29.20–34.10</td><td rowspan="1" colspan="1">1.23–1.32</td></tr><tr><td rowspan="1" colspan="1">(34.47±2.69)</td><td rowspan="1" colspan="1">(51.61±2.35)</td><td rowspan="1" colspan="1">(1.50±0.08)</td><td rowspan="1" colspan="1">(24.37±1.86)</td><td rowspan="1" colspan="1">(31.14±1.65)</td><td rowspan="1" colspan="1">(1.28±0.40)</td></tr><tr><td rowspan="1" colspan="8">
              <bold><italic><tp:taxon-name><tp:taxon-name-part taxon-name-part-type="genus">Camaena</tp:taxon-name-part> <tp:taxon-name-part taxon-name-part-type="species">poyuensis</tp:taxon-name-part></tp:taxon-name></italic> sp. n.</bold>
            </td></tr><tr><td rowspan="3" colspan="1">Poyue town, Bama, Hechi, Guangxi</td><td rowspan="1" colspan="1">Holotype <abbrev xmlns:xlink="http://www.w3.org/1999/xlink" xlink:title="Fujian Entry-Exit Inspection &amp; Quarantine Bureau, Fuzhou, Fujian, China" xlink:type="simple">FJIQBC</abbrev> 18484</td><td rowspan="1" colspan="1">38.08</td><td rowspan="1" colspan="1">56.08</td><td rowspan="1" colspan="1">1.47</td><td rowspan="1" colspan="1">27.92</td><td rowspan="1" colspan="1">34.72</td><td rowspan="1" colspan="1">1.24</td></tr><tr><td rowspan="2" colspan="1">Paratypes <abbrev xmlns:xlink="http://www.w3.org/1999/xlink" xlink:title="Fujian Entry-Exit Inspection &amp; Quarantine Bureau, Fuzhou, Fujian, China" xlink:type="simple">FJIQBC</abbrev> 18485–18486, 18489–18502 (n = 16)</td><td rowspan="1" colspan="1">34.12–41.00</td><td rowspan="1" colspan="1">52.50–58.74</td><td rowspan="1" colspan="1">1.43–1.63</td><td rowspan="1" colspan="1">23.32–29.00</td><td rowspan="1" colspan="1">32.00–37.06</td><td rowspan="1" colspan="1">1.21–1.38</td></tr><tr><td rowspan="1" colspan="1">(37.02±2.22)</td><td rowspan="1" colspan="1">(55.82±1.74)</td><td rowspan="1" colspan="1">(1.51±0.06)</td><td rowspan="1" colspan="1">(27.09±1.65)</td><td rowspan="1" colspan="1">(34.88±1.32)</td><td rowspan="1" colspan="1">(1.29±0.05)</td></tr></tbody></table><table-wrap-foot><fn><p>note: Coordinates and collection date see Table <xref ref-type="table" rid="T2">2</xref>.</p></fn></table-wrap-foot></table-wrap><table-wrap id="T2" position="float" orientation="portrait"><label>Table 2.</label><caption><p>Sampling information and GenBank accession numbers. Localities are all in China otherwise noted.</p></caption><table id="TID0EAKBG" rules="all"><tbody><tr><th rowspan="1" colspan="1">Species / Locality</th><th rowspan="1" colspan="1">Coordinates</th><th rowspan="1" colspan="1">Collection date</th><th rowspan="1" colspan="1">
                  <abbrev xmlns:xlink="http://www.w3.org/1999/xlink" xlink:title="cytochrome c oxidase subunit 1" xlink:type="simple">COI</abbrev>
                </th><th rowspan="1" colspan="1">16S</th><th rowspan="1" colspan="1">
                  <abbrev xmlns:xlink="http://www.w3.org/1999/xlink" xlink:title="internal transcribed spacer 2" xlink:type="simple">ITS2</abbrev>
                </th></tr><tr><td rowspan="1" colspan="6">
              <bold><italic><tp:taxon-name><tp:taxon-name-part taxon-name-part-type="genus">Camaena</tp:taxon-name-part> <tp:taxon-name-part taxon-name-part-type="species">cicatricosa</tp:taxon-name-part></tp:taxon-name></italic></bold>
            </td></tr><tr><td rowspan="1" colspan="1">Guiping, Guangxi</td><td rowspan="1" colspan="1">
              <named-content xmlns:xlink="http://www.w3.org/1999/xlink" content-type="dwc:verbatimCoordinates" xlink:type="simple"><named-content content-type="geo-json" specific-use="{&#34;type&#34;:&#34;Point&#34;,&#34;coordinates&#34;:[110.062222,23.399444]}" xlink:type="simple">23°23'58"N; 110°03'44"E</named-content></named-content>
            </td><td rowspan="1" colspan="1">2013.11.02</td><td rowspan="1" colspan="1">
                  <ext-link xmlns:xlink="http://www.w3.org/1999/xlink" ext-link-type="gen" xlink:href="KU061276" xlink:type="simple">KU061276</ext-link>
                  <break/> <ext-link xmlns:xlink="http://www.w3.org/1999/xlink" ext-link-type="gen" xlink:href="KU061277" xlink:type="simple">KU061277</ext-link><break/> <ext-link xmlns:xlink="http://www.w3.org/1999/xlink" ext-link-type="gen" xlink:href="KU586516" xlink:type="simple">KU586516</ext-link></td><td rowspan="1" colspan="1">
                  <ext-link xmlns:xlink="http://www.w3.org/1999/xlink" ext-link-type="gen" xlink:href="KU586474" xlink:type="simple">KU586474</ext-link>
                  <break/> <ext-link xmlns:xlink="http://www.w3.org/1999/xlink" ext-link-type="gen" xlink:href="KU586475" xlink:type="simple">KU586475</ext-link><break/> <ext-link xmlns:xlink="http://www.w3.org/1999/xlink" ext-link-type="gen" xlink:href="KU586476" xlink:type="simple">KU586476</ext-link></td><td rowspan="1" colspan="1">
                  <ext-link xmlns:xlink="http://www.w3.org/1999/xlink" ext-link-type="gen" xlink:href="KU586555" xlink:type="simple">KU586555</ext-link>
                  <break/> <ext-link xmlns:xlink="http://www.w3.org/1999/xlink" ext-link-type="gen" xlink:href="KU586556" xlink:type="simple">KU586556</ext-link><break/> <ext-link xmlns:xlink="http://www.w3.org/1999/xlink" ext-link-type="gen" xlink:href="KU586557" xlink:type="simple">KU586557</ext-link></td></tr><tr><td rowspan="1" colspan="1">Yingde, Guangdong</td><td rowspan="1" colspan="1">
              <named-content xmlns:xlink="http://www.w3.org/1999/xlink" content-type="dwc:verbatimCoordinates" xlink:type="simple"><named-content content-type="geo-json" specific-use="{&#34;type&#34;:&#34;Point&#34;,&#34;coordinates&#34;:[113.401667,24.162222]}" xlink:type="simple">24°09'44"N; 113°24'06"E</named-content></named-content>
            </td><td rowspan="1" colspan="1">2014.09.17</td><td rowspan="1" colspan="1">
                  <ext-link xmlns:xlink="http://www.w3.org/1999/xlink" ext-link-type="gen" xlink:href="KU586533" xlink:type="simple">KU586533</ext-link>
                  <break/> <ext-link xmlns:xlink="http://www.w3.org/1999/xlink" ext-link-type="gen" xlink:href="KU586534" xlink:type="simple">KU586534</ext-link><break/> <ext-link xmlns:xlink="http://www.w3.org/1999/xlink" ext-link-type="gen" xlink:href="KU586535" xlink:type="simple">KU586535</ext-link></td><td rowspan="1" colspan="1">
                  <ext-link xmlns:xlink="http://www.w3.org/1999/xlink" ext-link-type="gen" xlink:href="KU586495" xlink:type="simple">KU586495</ext-link>
                  <break/> <ext-link xmlns:xlink="http://www.w3.org/1999/xlink" ext-link-type="gen" xlink:href="KU586496" xlink:type="simple">KU586496</ext-link><break/> <ext-link xmlns:xlink="http://www.w3.org/1999/xlink" ext-link-type="gen" xlink:href="KU586497" xlink:type="simple">KU586497</ext-link></td><td rowspan="1" colspan="1">
                  <ext-link xmlns:xlink="http://www.w3.org/1999/xlink" ext-link-type="gen" xlink:href="KU586576" xlink:type="simple">KU586576</ext-link>
                  <break/> <ext-link xmlns:xlink="http://www.w3.org/1999/xlink" ext-link-type="gen" xlink:href="KU586577" xlink:type="simple">KU586577</ext-link><break/> <ext-link xmlns:xlink="http://www.w3.org/1999/xlink" ext-link-type="gen" xlink:href="KU586578" xlink:type="simple">KU586578</ext-link></td></tr><tr><td rowspan="1" colspan="1">Gaoming, Guangdong</td><td rowspan="1" colspan="1">
              <named-content xmlns:xlink="http://www.w3.org/1999/xlink" content-type="dwc:verbatimCoordinates" xlink:type="simple"><named-content content-type="geo-json" specific-use="{&#34;type&#34;:&#34;Point&#34;,&#34;coordinates&#34;:[112.883889,22.902222]}" xlink:type="simple">22°54'8"N; 112°53'2"E</named-content></named-content>
            </td><td rowspan="1" colspan="1">2009.10.22</td><td rowspan="1" colspan="1">
                  <ext-link xmlns:xlink="http://www.w3.org/1999/xlink" ext-link-type="gen" xlink:href="KU586513" xlink:type="simple">KU586513</ext-link>
                  <break/> <ext-link xmlns:xlink="http://www.w3.org/1999/xlink" ext-link-type="gen" xlink:href="KU586514" xlink:type="simple">KU586514</ext-link><break/> <ext-link xmlns:xlink="http://www.w3.org/1999/xlink" ext-link-type="gen" xlink:href="KU586515" xlink:type="simple">KU586515</ext-link></td><td rowspan="1" colspan="1">
                  <ext-link xmlns:xlink="http://www.w3.org/1999/xlink" ext-link-type="gen" xlink:href="KU586471" xlink:type="simple">KU586471</ext-link>
                  <break/> <ext-link xmlns:xlink="http://www.w3.org/1999/xlink" ext-link-type="gen" xlink:href="KU586472" xlink:type="simple">KU586472</ext-link><break/> <ext-link xmlns:xlink="http://www.w3.org/1999/xlink" ext-link-type="gen" xlink:href="KU586473" xlink:type="simple">KU586473</ext-link></td><td rowspan="1" colspan="1">
                  <ext-link xmlns:xlink="http://www.w3.org/1999/xlink" ext-link-type="gen" xlink:href="KU586552" xlink:type="simple">KU586552</ext-link>
                  <break/> <ext-link xmlns:xlink="http://www.w3.org/1999/xlink" ext-link-type="gen" xlink:href="KU586553" xlink:type="simple">KU586553</ext-link><break/> <ext-link xmlns:xlink="http://www.w3.org/1999/xlink" ext-link-type="gen" xlink:href="KU586554" xlink:type="simple">KU586554</ext-link></td></tr><tr><td rowspan="1" colspan="1">Nanning, Guangxi</td><td rowspan="1" colspan="1">
              <named-content xmlns:xlink="http://www.w3.org/1999/xlink" content-type="dwc:verbatimCoordinates" xlink:type="simple"><named-content content-type="geo-json" specific-use="{&#34;type&#34;:&#34;Point&#34;,&#34;coordinates&#34;:[108.3925,22.790833]}" xlink:type="simple">22°47'27"N; 108°23'33"E</named-content></named-content>
            </td><td rowspan="1" colspan="1">2013.05.18</td><td rowspan="1" colspan="1">
                  <ext-link xmlns:xlink="http://www.w3.org/1999/xlink" ext-link-type="gen" xlink:href="KU586521" xlink:type="simple">KU586521</ext-link>
                  <break/> <ext-link xmlns:xlink="http://www.w3.org/1999/xlink" ext-link-type="gen" xlink:href="KU586522" xlink:type="simple">KU586522</ext-link><break/> <ext-link xmlns:xlink="http://www.w3.org/1999/xlink" ext-link-type="gen" xlink:href="KU586523" xlink:type="simple">KU586523</ext-link></td><td rowspan="1" colspan="1">
                  <ext-link xmlns:xlink="http://www.w3.org/1999/xlink" ext-link-type="gen" xlink:href="KU586483" xlink:type="simple">KU586483</ext-link>
                  <break/> <ext-link xmlns:xlink="http://www.w3.org/1999/xlink" ext-link-type="gen" xlink:href="KU586484" xlink:type="simple">KU586484</ext-link><break/> <ext-link xmlns:xlink="http://www.w3.org/1999/xlink" ext-link-type="gen" xlink:href="KU586485" xlink:type="simple">KU586485</ext-link></td><td rowspan="1" colspan="1">
                  <ext-link xmlns:xlink="http://www.w3.org/1999/xlink" ext-link-type="gen" xlink:href="KU586564" xlink:type="simple">KU586564</ext-link>
                  <break/> <ext-link xmlns:xlink="http://www.w3.org/1999/xlink" ext-link-type="gen" xlink:href="KU586565" xlink:type="simple">KU586565</ext-link><break/> <ext-link xmlns:xlink="http://www.w3.org/1999/xlink" ext-link-type="gen" xlink:href="KU586566" xlink:type="simple">KU586566</ext-link></td></tr><tr><td rowspan="1" colspan="1">Yangchun, Guangdong</td><td rowspan="1" colspan="1">
              <named-content xmlns:xlink="http://www.w3.org/1999/xlink" content-type="dwc:verbatimCoordinates" xlink:type="simple"><named-content content-type="geo-json" specific-use="{&#34;type&#34;:&#34;Point&#34;,&#34;coordinates&#34;:[111.785556,22.1675]}" xlink:type="simple">22°10'3"N; 111°47'8"E</named-content></named-content>
            </td><td rowspan="1" colspan="1">2014.04.01</td><td rowspan="1" colspan="1">
                  <ext-link xmlns:xlink="http://www.w3.org/1999/xlink" ext-link-type="gen" xlink:href="KU586530" xlink:type="simple">KU586530</ext-link>
                  <break/> <ext-link xmlns:xlink="http://www.w3.org/1999/xlink" ext-link-type="gen" xlink:href="KU586531" xlink:type="simple">KU586531</ext-link><break/> <ext-link xmlns:xlink="http://www.w3.org/1999/xlink" ext-link-type="gen" xlink:href="KU586532" xlink:type="simple">KU586532</ext-link></td><td rowspan="1" colspan="1">
                  <ext-link xmlns:xlink="http://www.w3.org/1999/xlink" ext-link-type="gen" xlink:href="KU586492" xlink:type="simple">KU586492</ext-link>
                  <break/> <ext-link xmlns:xlink="http://www.w3.org/1999/xlink" ext-link-type="gen" xlink:href="KU586493" xlink:type="simple">KU586493</ext-link><break/> <ext-link xmlns:xlink="http://www.w3.org/1999/xlink" ext-link-type="gen" xlink:href="KU586494" xlink:type="simple">KU586494</ext-link></td><td rowspan="1" colspan="1">
                  <ext-link xmlns:xlink="http://www.w3.org/1999/xlink" ext-link-type="gen" xlink:href="KU586573" xlink:type="simple">KU586573</ext-link>
                  <break/> <ext-link xmlns:xlink="http://www.w3.org/1999/xlink" ext-link-type="gen" xlink:href="KU586574" xlink:type="simple">KU586574</ext-link><break/> <ext-link xmlns:xlink="http://www.w3.org/1999/xlink" ext-link-type="gen" xlink:href="KU586575" xlink:type="simple">KU586575</ext-link></td></tr><tr><td rowspan="1" colspan="1">Shantou, Guangdong</td><td rowspan="1" colspan="1">
              <named-content xmlns:xlink="http://www.w3.org/1999/xlink" content-type="dwc:verbatimCoordinates" xlink:type="simple"><named-content content-type="geo-json" specific-use="{&#34;type&#34;:&#34;Point&#34;,&#34;coordinates&#34;:[116.739722,23.283333]}" xlink:type="simple">23°16'60"N; 116°44'23"E</named-content></named-content>
            </td><td rowspan="1" colspan="1">2010.11.03</td><td rowspan="1" colspan="1">
                  <ext-link xmlns:xlink="http://www.w3.org/1999/xlink" ext-link-type="gen" xlink:href="KU586527" xlink:type="simple">KU586527</ext-link>
                  <break/> <ext-link xmlns:xlink="http://www.w3.org/1999/xlink" ext-link-type="gen" xlink:href="KU586528" xlink:type="simple">KU586528</ext-link><break/> <ext-link xmlns:xlink="http://www.w3.org/1999/xlink" ext-link-type="gen" xlink:href="KU586529" xlink:type="simple">KU586529</ext-link></td><td rowspan="1" colspan="1">
                  <ext-link xmlns:xlink="http://www.w3.org/1999/xlink" ext-link-type="gen" xlink:href="KU586489" xlink:type="simple">KU586489</ext-link>
                  <break/> <ext-link xmlns:xlink="http://www.w3.org/1999/xlink" ext-link-type="gen" xlink:href="KU586490" xlink:type="simple">KU586490</ext-link><break/> <ext-link xmlns:xlink="http://www.w3.org/1999/xlink" ext-link-type="gen" xlink:href="KU586491" xlink:type="simple">KU586491</ext-link></td><td rowspan="1" colspan="1">
                  <ext-link xmlns:xlink="http://www.w3.org/1999/xlink" ext-link-type="gen" xlink:href="KU586570" xlink:type="simple">KU586570</ext-link>
                  <break/> <ext-link xmlns:xlink="http://www.w3.org/1999/xlink" ext-link-type="gen" xlink:href="KU586571" xlink:type="simple">KU586571</ext-link><break/> <ext-link xmlns:xlink="http://www.w3.org/1999/xlink" ext-link-type="gen" xlink:href="KU586572" xlink:type="simple">KU586572</ext-link></td></tr><tr><td rowspan="1" colspan="6">
              <bold><italic><tp:taxon-name><tp:taxon-name-part taxon-name-part-type="genus">Camaena</tp:taxon-name-part> <tp:taxon-name-part taxon-name-part-type="species">obtecta</tp:taxon-name-part></tp:taxon-name></italic></bold>
            </td></tr><tr><td rowspan="1" colspan="1">Longbang, Guangxi</td><td rowspan="1" colspan="1">
              <named-content xmlns:xlink="http://www.w3.org/1999/xlink" content-type="dwc:verbatimCoordinates" xlink:type="simple"><named-content content-type="geo-json" specific-use="{&#34;type&#34;:&#34;Point&#34;,&#34;coordinates&#34;:[106.326111,22.883333]}" xlink:type="simple">22°53'00"N; 106°19'34"E</named-content></named-content>
            </td><td rowspan="1" colspan="1">2015.10.03</td><td rowspan="1" colspan="1">
                  <ext-link xmlns:xlink="http://www.w3.org/1999/xlink" ext-link-type="gen" xlink:href="KU055610" xlink:type="simple">KU055610</ext-link>
                  <break/> <ext-link xmlns:xlink="http://www.w3.org/1999/xlink" ext-link-type="gen" xlink:href="KU055611" xlink:type="simple">KU055611</ext-link><break/> <ext-link xmlns:xlink="http://www.w3.org/1999/xlink" ext-link-type="gen" xlink:href="KU586517" xlink:type="simple">KU586517</ext-link></td><td rowspan="1" colspan="1">
                  <ext-link xmlns:xlink="http://www.w3.org/1999/xlink" ext-link-type="gen" xlink:href="KU586477" xlink:type="simple">KU586477</ext-link>
                  <break/> <ext-link xmlns:xlink="http://www.w3.org/1999/xlink" ext-link-type="gen" xlink:href="KU586478" xlink:type="simple">KU586478</ext-link><break/> <ext-link xmlns:xlink="http://www.w3.org/1999/xlink" ext-link-type="gen" xlink:href="KU586479" xlink:type="simple">KU586479</ext-link></td><td rowspan="1" colspan="1">
                  <ext-link xmlns:xlink="http://www.w3.org/1999/xlink" ext-link-type="gen" xlink:href="KU586558" xlink:type="simple">KU586558</ext-link>
                  <break/> <ext-link xmlns:xlink="http://www.w3.org/1999/xlink" ext-link-type="gen" xlink:href="KU586559" xlink:type="simple">KU586559</ext-link><break/> <ext-link xmlns:xlink="http://www.w3.org/1999/xlink" ext-link-type="gen" xlink:href="KU586560" xlink:type="simple">KU586560</ext-link></td></tr><tr><td rowspan="1" colspan="1">Buhaitun, Guangxi</td><td rowspan="1" colspan="1">
              <named-content xmlns:xlink="http://www.w3.org/1999/xlink" content-type="dwc:verbatimCoordinates" xlink:type="simple"><named-content content-type="geo-json" specific-use="{&#34;type&#34;:&#34;Point&#34;,&#34;coordinates&#34;:[106.3275,22.877222]}" xlink:type="simple">22°52'38"N; 106°19'39"E</named-content></named-content>
            </td><td rowspan="1" colspan="1">2015.10.03</td><td rowspan="1" colspan="1">
                  <ext-link xmlns:xlink="http://www.w3.org/1999/xlink" ext-link-type="gen" xlink:href="KU586508" xlink:type="simple">KU586508</ext-link>
                  <break/> <ext-link xmlns:xlink="http://www.w3.org/1999/xlink" ext-link-type="gen" xlink:href="KU586509" xlink:type="simple">KU586509</ext-link><break/> <ext-link xmlns:xlink="http://www.w3.org/1999/xlink" ext-link-type="gen" xlink:href="KU586510" xlink:type="simple">KU586510</ext-link></td><td rowspan="1" colspan="1">
                  <ext-link xmlns:xlink="http://www.w3.org/1999/xlink" ext-link-type="gen" xlink:href="KU586465" xlink:type="simple">KU586465</ext-link>
                  <break/> <ext-link xmlns:xlink="http://www.w3.org/1999/xlink" ext-link-type="gen" xlink:href="KU586466" xlink:type="simple">KU586466</ext-link><break/> <ext-link xmlns:xlink="http://www.w3.org/1999/xlink" ext-link-type="gen" xlink:href="KU586467" xlink:type="simple">KU586467</ext-link></td><td rowspan="1" colspan="1">
                  <ext-link xmlns:xlink="http://www.w3.org/1999/xlink" ext-link-type="gen" xlink:href="KU586546" xlink:type="simple">KU586546</ext-link>
                  <break/> <ext-link xmlns:xlink="http://www.w3.org/1999/xlink" ext-link-type="gen" xlink:href="KU586547" xlink:type="simple">KU586547</ext-link><break/> <ext-link xmlns:xlink="http://www.w3.org/1999/xlink" ext-link-type="gen" xlink:href="KU586548" xlink:type="simple">KU586548</ext-link></td></tr><tr><td rowspan="1" colspan="6">
              <bold><italic><tp:taxon-name><tp:taxon-name-part taxon-name-part-type="genus">Camaena</tp:taxon-name-part> <tp:taxon-name-part taxon-name-part-type="species">inflata</tp:taxon-name-part></tp:taxon-name></italic></bold>
            </td></tr><tr><td rowspan="1" colspan="1">Guiyang, Guizhou</td><td rowspan="1" colspan="1">
              <named-content xmlns:xlink="http://www.w3.org/1999/xlink" content-type="dwc:verbatimCoordinates" xlink:type="simple"><named-content content-type="geo-json" specific-use="{&#34;type&#34;:&#34;Point&#34;,&#34;coordinates&#34;:[106.6875,26.602222]}" xlink:type="simple">26°36'8"N; 106°41'15"E</named-content></named-content>
            </td><td rowspan="1" colspan="1">2008.10.16</td><td rowspan="1" colspan="1">
                  <ext-link xmlns:xlink="http://www.w3.org/1999/xlink" ext-link-type="gen" xlink:href="KU586524" xlink:type="simple">KU586524</ext-link>
                  <break/> <ext-link xmlns:xlink="http://www.w3.org/1999/xlink" ext-link-type="gen" xlink:href="KU586525" xlink:type="simple">KU586525</ext-link><break/> <ext-link xmlns:xlink="http://www.w3.org/1999/xlink" ext-link-type="gen" xlink:href="KU586526" xlink:type="simple">KU586526</ext-link></td><td rowspan="1" colspan="1">
                  <ext-link xmlns:xlink="http://www.w3.org/1999/xlink" ext-link-type="gen" xlink:href="KU586486" xlink:type="simple">KU586486</ext-link>
                  <break/> <ext-link xmlns:xlink="http://www.w3.org/1999/xlink" ext-link-type="gen" xlink:href="KU586487" xlink:type="simple">KU586487</ext-link><break/> <ext-link xmlns:xlink="http://www.w3.org/1999/xlink" ext-link-type="gen" xlink:href="KU586488" xlink:type="simple">KU586488</ext-link></td><td rowspan="1" colspan="1">
                  <ext-link xmlns:xlink="http://www.w3.org/1999/xlink" ext-link-type="gen" xlink:href="KU586567" xlink:type="simple">KU586567</ext-link>
                  <break/> <ext-link xmlns:xlink="http://www.w3.org/1999/xlink" ext-link-type="gen" xlink:href="KU586568" xlink:type="simple">KU586568</ext-link><break/> <ext-link xmlns:xlink="http://www.w3.org/1999/xlink" ext-link-type="gen" xlink:href="KU586569" xlink:type="simple">KU586569</ext-link></td></tr><tr><td rowspan="1" colspan="1">Ziyun, Guizhou</td><td rowspan="1" colspan="1">
              <named-content xmlns:xlink="http://www.w3.org/1999/xlink" content-type="dwc:verbatimCoordinates" xlink:type="simple"><named-content content-type="geo-json" specific-use="{&#34;type&#34;:&#34;Point&#34;,&#34;coordinates&#34;:[106.241944,25.695]}" xlink:type="simple">25°41'42"N; 106°14'31"E</named-content></named-content>
            </td><td rowspan="1" colspan="1">2014.04.18</td><td rowspan="1" colspan="1">
                  <ext-link xmlns:xlink="http://www.w3.org/1999/xlink" ext-link-type="gen" xlink:href="KU586536" xlink:type="simple">KU586536</ext-link>
                  <break/> <ext-link xmlns:xlink="http://www.w3.org/1999/xlink" ext-link-type="gen" xlink:href="KU586537" xlink:type="simple">KU586537</ext-link><break/> <ext-link xmlns:xlink="http://www.w3.org/1999/xlink" ext-link-type="gen" xlink:href="KU586538" xlink:type="simple">KU586538</ext-link></td><td rowspan="1" colspan="1">
                  <ext-link xmlns:xlink="http://www.w3.org/1999/xlink" ext-link-type="gen" xlink:href="KU586498" xlink:type="simple">KU586498</ext-link>
                  <break/> <ext-link xmlns:xlink="http://www.w3.org/1999/xlink" ext-link-type="gen" xlink:href="KU586499" xlink:type="simple">KU586499</ext-link><break/> <ext-link xmlns:xlink="http://www.w3.org/1999/xlink" ext-link-type="gen" xlink:href="KU586500" xlink:type="simple">KU586500</ext-link></td><td rowspan="1" colspan="1">
                  <ext-link xmlns:xlink="http://www.w3.org/1999/xlink" ext-link-type="gen" xlink:href="KU586579" xlink:type="simple">KU586579</ext-link>
                  <break/> <ext-link xmlns:xlink="http://www.w3.org/1999/xlink" ext-link-type="gen" xlink:href="KU586580" xlink:type="simple">KU586580</ext-link><break/> <ext-link xmlns:xlink="http://www.w3.org/1999/xlink" ext-link-type="gen" xlink:href="KU586581" xlink:type="simple">KU586581</ext-link></td></tr><tr><td rowspan="1" colspan="6">
              <bold><italic><tp:taxon-name><tp:taxon-name-part taxon-name-part-type="genus">Camaena</tp:taxon-name-part> <tp:taxon-name-part taxon-name-part-type="species">connectens</tp:taxon-name-part></tp:taxon-name></italic></bold>
            </td></tr><tr><td rowspan="1" colspan="1">Tianbao, Malipo, yunnan</td><td rowspan="1" colspan="1">
              <named-content xmlns:xlink="http://www.w3.org/1999/xlink" content-type="dwc:verbatimCoordinates" xlink:type="simple"><named-content content-type="geo-json" specific-use="{&#34;type&#34;:&#34;Point&#34;,&#34;coordinates&#34;:[104.823611,22.965833]}" xlink:type="simple">22°57'57"N; 104°49'25"E</named-content></named-content>
            </td><td rowspan="1" colspan="1">2015.04.17</td><td rowspan="1" colspan="1">
                  <ext-link xmlns:xlink="http://www.w3.org/1999/xlink" ext-link-type="gen" xlink:href="KU586518" xlink:type="simple">KU586518</ext-link>
                  <break/> <ext-link xmlns:xlink="http://www.w3.org/1999/xlink" ext-link-type="gen" xlink:href="KU586519" xlink:type="simple">KU586519</ext-link><break/> <ext-link xmlns:xlink="http://www.w3.org/1999/xlink" ext-link-type="gen" xlink:href="KU586520" xlink:type="simple">KU586520</ext-link></td><td rowspan="1" colspan="1">
                  <ext-link xmlns:xlink="http://www.w3.org/1999/xlink" ext-link-type="gen" xlink:href="KU586480" xlink:type="simple">KU586480</ext-link>
                  <break/> <ext-link xmlns:xlink="http://www.w3.org/1999/xlink" ext-link-type="gen" xlink:href="KU586481" xlink:type="simple">KU586481</ext-link><break/> <ext-link xmlns:xlink="http://www.w3.org/1999/xlink" ext-link-type="gen" xlink:href="KU586482" xlink:type="simple">KU586482</ext-link></td><td rowspan="1" colspan="1">
                  <ext-link xmlns:xlink="http://www.w3.org/1999/xlink" ext-link-type="gen" xlink:href="KU586561" xlink:type="simple">KU586561</ext-link>
                  <break/> <ext-link xmlns:xlink="http://www.w3.org/1999/xlink" ext-link-type="gen" xlink:href="KU586562" xlink:type="simple">KU586562</ext-link><break/> <ext-link xmlns:xlink="http://www.w3.org/1999/xlink" ext-link-type="gen" xlink:href="KU586563" xlink:type="simple">KU586563</ext-link></td></tr><tr><td rowspan="1" colspan="6">
              <bold><italic><tp:taxon-name><tp:taxon-name-part taxon-name-part-type="genus">Camaena</tp:taxon-name-part> <tp:taxon-name-part taxon-name-part-type="species">poyuensis</tp:taxon-name-part></tp:taxon-name></italic> sp. n.</bold>
            </td></tr><tr><td rowspan="1" colspan="1">Poyue town, Bama, Hechi, Guangxi</td><td rowspan="1" colspan="1">
              <named-content xmlns:xlink="http://www.w3.org/1999/xlink" content-type="dwc:verbatimCoordinates" xlink:type="simple"><named-content content-type="geo-json" specific-use="{&#34;type&#34;:&#34;Point&#34;,&#34;coordinates&#34;:[107.092222,24.291667]}" xlink:type="simple">24°17'30"N; 107°05'32"E</named-content></named-content>
            </td><td rowspan="1" colspan="1">2014.05.25</td><td rowspan="1" colspan="1">
                  <ext-link xmlns:xlink="http://www.w3.org/1999/xlink" ext-link-type="gen" xlink:href="KU061273" xlink:type="simple">KU061273</ext-link>
                  <break/> <ext-link xmlns:xlink="http://www.w3.org/1999/xlink" ext-link-type="gen" xlink:href="KU586511" xlink:type="simple">KU586511</ext-link><break/> <ext-link xmlns:xlink="http://www.w3.org/1999/xlink" ext-link-type="gen" xlink:href="KU586512" xlink:type="simple">KU586512</ext-link></td><td rowspan="1" colspan="1">
                  <ext-link xmlns:xlink="http://www.w3.org/1999/xlink" ext-link-type="gen" xlink:href="KU586468" xlink:type="simple">KU586468</ext-link>
                  <break/> <ext-link xmlns:xlink="http://www.w3.org/1999/xlink" ext-link-type="gen" xlink:href="KU586469" xlink:type="simple">KU586469</ext-link><break/> <ext-link xmlns:xlink="http://www.w3.org/1999/xlink" ext-link-type="gen" xlink:href="KU586470" xlink:type="simple">KU586470</ext-link></td><td rowspan="1" colspan="1">
                  <ext-link xmlns:xlink="http://www.w3.org/1999/xlink" ext-link-type="gen" xlink:href="KU586549" xlink:type="simple">KU586549</ext-link>
                  <break/> <ext-link xmlns:xlink="http://www.w3.org/1999/xlink" ext-link-type="gen" xlink:href="KU586550" xlink:type="simple">KU586550</ext-link><break/> <ext-link xmlns:xlink="http://www.w3.org/1999/xlink" ext-link-type="gen" xlink:href="KU586551" xlink:type="simple">KU586551</ext-link></td></tr><tr><td rowspan="1" colspan="6">
              <bold><italic><tp:taxon-name><tp:taxon-name-part taxon-name-part-type="genus">Camaena</tp:taxon-name-part> <tp:taxon-name-part taxon-name-part-type="species">menglunensis</tp:taxon-name-part></tp:taxon-name></italic></bold>
            </td></tr><tr><td rowspan="1" colspan="1">Xishuangbanna, Yunnan</td><td rowspan="1" colspan="1">
              <named-content xmlns:xlink="http://www.w3.org/1999/xlink" content-type="dwc:verbatimCoordinates" xlink:type="simple"><named-content content-type="geo-json" specific-use="{&#34;type&#34;:&#34;Point&#34;,&#34;coordinates&#34;:[101.414722,21.86]}" xlink:type="simple">21°51'36"N; 101°24'53"E</named-content></named-content>
            </td><td rowspan="1" colspan="1">2011.07.24</td><td rowspan="1" colspan="1">
                  <ext-link xmlns:xlink="http://www.w3.org/1999/xlink" ext-link-type="gen" xlink:href="KU586506" xlink:type="simple">KU586506</ext-link>
                  <break/> <ext-link xmlns:xlink="http://www.w3.org/1999/xlink" ext-link-type="gen" xlink:href="KU586507" xlink:type="simple">KU586507</ext-link></td><td rowspan="1" colspan="1">
                  <ext-link xmlns:xlink="http://www.w3.org/1999/xlink" ext-link-type="gen" xlink:href="KU586463" xlink:type="simple">KU586463</ext-link>
                  <break/> <ext-link xmlns:xlink="http://www.w3.org/1999/xlink" ext-link-type="gen" xlink:href="KU586464" xlink:type="simple">KU586464</ext-link></td><td rowspan="1" colspan="1">
                  <ext-link xmlns:xlink="http://www.w3.org/1999/xlink" ext-link-type="gen" xlink:href="KU586544" xlink:type="simple">KU586544</ext-link>
                  <break/> <ext-link xmlns:xlink="http://www.w3.org/1999/xlink" ext-link-type="gen" xlink:href="KU586545" xlink:type="simple">KU586545</ext-link></td></tr><tr><td rowspan="1" colspan="6">
              <bold><italic><tp:taxon-name><tp:taxon-name-part taxon-name-part-type="genus">Camaena</tp:taxon-name-part> <tp:taxon-name-part taxon-name-part-type="species">jinpingensis</tp:taxon-name-part></tp:taxon-name></italic></bold>
            </td></tr><tr><td rowspan="1" colspan="1">Jinping, Yunnan</td><td rowspan="1" colspan="1">
              <named-content xmlns:xlink="http://www.w3.org/1999/xlink" content-type="dwc:verbatimCoordinates" xlink:type="simple"><named-content content-type="geo-json" specific-use="{&#34;type&#34;:&#34;Point&#34;,&#34;coordinates&#34;:[103.339722,22.888333]}" xlink:type="simple">22°53'18"N; 103°20'23"E</named-content></named-content>
            </td><td rowspan="1" colspan="1">2011.07.29</td><td rowspan="1" colspan="1">
                  <ext-link xmlns:xlink="http://www.w3.org/1999/xlink" ext-link-type="gen" xlink:href="KU586503" xlink:type="simple">KU586503</ext-link>
                  <break/> <ext-link xmlns:xlink="http://www.w3.org/1999/xlink" ext-link-type="gen" xlink:href="KU586504" xlink:type="simple">KU586504</ext-link><break/> <ext-link xmlns:xlink="http://www.w3.org/1999/xlink" ext-link-type="gen" xlink:href="KU586505" xlink:type="simple">KU586505</ext-link></td><td rowspan="1" colspan="1">
                  <ext-link xmlns:xlink="http://www.w3.org/1999/xlink" ext-link-type="gen" xlink:href="KU586460" xlink:type="simple">KU586460</ext-link>
                  <break/> <ext-link xmlns:xlink="http://www.w3.org/1999/xlink" ext-link-type="gen" xlink:href="KU586461" xlink:type="simple">KU586461</ext-link><break/> <ext-link xmlns:xlink="http://www.w3.org/1999/xlink" ext-link-type="gen" xlink:href="KU586462" xlink:type="simple">KU586462</ext-link></td><td rowspan="1" colspan="1">
                  <ext-link xmlns:xlink="http://www.w3.org/1999/xlink" ext-link-type="gen" xlink:href="KU586541" xlink:type="simple">KU586541</ext-link>
                  <break/> <ext-link xmlns:xlink="http://www.w3.org/1999/xlink" ext-link-type="gen" xlink:href="KU586542" xlink:type="simple">KU586542</ext-link><break/> <ext-link xmlns:xlink="http://www.w3.org/1999/xlink" ext-link-type="gen" xlink:href="KU586543" xlink:type="simple">KU586543</ext-link></td></tr><tr><td rowspan="1" colspan="6">
              <bold><italic><tp:taxon-name><tp:taxon-name-part taxon-name-part-type="genus">Bradybaena</tp:taxon-name-part> <tp:taxon-name-part taxon-name-part-type="species">sequiniana</tp:taxon-name-part></tp:taxon-name></italic> (Family <tp:taxon-name><tp:taxon-name-part taxon-name-part-type="family">Bradybaenidae</tp:taxon-name-part></tp:taxon-name>)</bold>
            </td></tr><tr><td rowspan="1" colspan="1">Badong, Hubei</td><td rowspan="1" colspan="1">
              <named-content xmlns:xlink="http://www.w3.org/1999/xlink" content-type="dwc:verbatimCoordinates" xlink:type="simple"><named-content content-type="geo-json" specific-use="{&#34;type&#34;:&#34;Point&#34;,&#34;coordinates&#34;:[110.371667,31.046111]}" xlink:type="simple">31°02'46"N; 110°22'18"E</named-content></named-content>
            </td><td rowspan="1" colspan="1">2011.06.13</td><td rowspan="1" colspan="1">
                  <ext-link xmlns:xlink="http://www.w3.org/1999/xlink" ext-link-type="gen" xlink:href="KU586501" xlink:type="simple">KU586501</ext-link>
                </td><td rowspan="1" colspan="1">
                  <ext-link xmlns:xlink="http://www.w3.org/1999/xlink" ext-link-type="gen" xlink:href="KU586458" xlink:type="simple">KU586458</ext-link>
                </td><td rowspan="1" colspan="1">
                  <ext-link xmlns:xlink="http://www.w3.org/1999/xlink" ext-link-type="gen" xlink:href="KU586539" xlink:type="simple">KU586539</ext-link>
                </td></tr><tr><td rowspan="1" colspan="6">
              <bold><italic><tp:taxon-name><tp:taxon-name-part taxon-name-part-type="genus">Cornu</tp:taxon-name-part> <tp:taxon-name-part taxon-name-part-type="species">aspersum</tp:taxon-name-part></tp:taxon-name></italic> (Family <tp:taxon-name><tp:taxon-name-part taxon-name-part-type="family">Helicidae</tp:taxon-name-part></tp:taxon-name>)</bold>
            </td></tr><tr><td rowspan="1" colspan="1">Italy</td><td rowspan="1" colspan="1"/><td rowspan="1" colspan="1">2010.04.06</td><td rowspan="1" colspan="1">
                  <ext-link xmlns:xlink="http://www.w3.org/1999/xlink" ext-link-type="gen" xlink:href="KU586502" xlink:type="simple">KU586502</ext-link>
                </td><td rowspan="1" colspan="1">
                  <ext-link xmlns:xlink="http://www.w3.org/1999/xlink" ext-link-type="gen" xlink:href="KU586459" xlink:type="simple">KU586459</ext-link>
                </td><td rowspan="1" colspan="1">
                  <ext-link xmlns:xlink="http://www.w3.org/1999/xlink" ext-link-type="gen" xlink:href="KU586540" xlink:type="simple">KU586540</ext-link>
                </td></tr></tbody></table></table-wrap><fig id="F1" position="float" orientation="portrait"><label>Figure 1.</label><caption><p>Map of locations of <italic><tp:taxon-name><tp:taxon-name-part taxon-name-part-type="genus">Camaena</tp:taxon-name-part></tp:taxon-name></italic> species. <italic><tp:taxon-name><tp:taxon-name-part taxon-name-part-type="genus">Camaena</tp:taxon-name-part> <tp:taxon-name-part taxon-name-part-type="species">cicatricosa</tp:taxon-name-part></tp:taxon-name></italic>: <bold>A</bold> Nanning, Guangxi, China <bold>B</bold> Guiping, Guangxi, China <bold>C</bold> Yangchun, Guangdong, China <bold>D</bold> Gaoming, Canton, Guangdong, China <bold>E</bold> Yingde, Guangdong, China <bold>F</bold> Shantou, Guangdong, China. <italic><tp:taxon-name><tp:taxon-name-part taxon-name-part-type="genus">Camaena</tp:taxon-name-part> <tp:taxon-name-part taxon-name-part-type="species">obtecta</tp:taxon-name-part></tp:taxon-name></italic>: <bold>G</bold> Buhaitun, Jinxi, Guangxi, China <bold>H</bold> Longbang, Jingxi, Guangxi, China <bold>I</bold> Cao Bang, Vietnam (type locality). <italic><tp:taxon-name><tp:taxon-name-part taxon-name-part-type="genus">Camaena</tp:taxon-name-part> <tp:taxon-name-part taxon-name-part-type="species">inflata</tp:taxon-name-part></tp:taxon-name></italic>: <bold>J</bold> Qianlin park, Guiyang, Guizhou, China <bold>K</bold> Ziyun, Guiyang, Guizhou, China. <italic><tp:taxon-name><tp:taxon-name-part taxon-name-part-type="genus">Camaena</tp:taxon-name-part> <tp:taxon-name-part taxon-name-part-type="species">connectens</tp:taxon-name-part></tp:taxon-name></italic>: <bold>L</bold> Tianbao, Malipo, Yunnan, China <bold>M</bold> Ha Giang, Vietnam (type locality). <italic><tp:taxon-name><tp:taxon-name-part taxon-name-part-type="genus">Camaena</tp:taxon-name-part> <tp:taxon-name-part taxon-name-part-type="species">poyuensis</tp:taxon-name-part></tp:taxon-name></italic> sp. n.: <bold>N</bold> Poyue, Bama, Hechi, Guangxi, China (type locality). <italic><tp:taxon-name><tp:taxon-name-part taxon-name-part-type="genus">Camaena</tp:taxon-name-part> <tp:taxon-name-part taxon-name-part-type="species">seraphinica</tp:taxon-name-part></tp:taxon-name></italic>: <bold>O</bold> Dingan, Tianlin, Guangxi, China (type locality).</p></caption><graphic xmlns:xlink="http://www.w3.org/1999/xlink" xlink:href="zookeys-584-025-g001.jpg" position="float" orientation="portrait" xlink:type="simple" id="oo_86586.jpg"/></fig><fig id="F2" position="float" orientation="portrait"><label>Figure 2.</label><caption><p>Maximum Likelihood tree based on analysis of the concatenated dataset of <abbrev xmlns:xlink="http://www.w3.org/1999/xlink" xlink:title="cytochrome c oxidase subunit 1" xlink:type="simple">COI</abbrev>, 16S and <abbrev xmlns:xlink="http://www.w3.org/1999/xlink" xlink:title="internal transcribed spacer 2" xlink:type="simple">ITS2</abbrev> sequences. Numbers beside nodes indicate bootstrapping support (%) for main clades. See Table <xref ref-type="table" rid="T2">2</xref> for sampling locations.</p></caption><graphic xmlns:xlink="http://www.w3.org/1999/xlink" xlink:href="zookeys-584-025-g002.jpg" position="float" orientation="portrait" xlink:type="simple" id="oo_86587.jpg"/></fig></tp:treatment-sec></tp:taxon-treatment>
